# Supplementary material for: 6,6′-Dimeth­oxy-2,2′-[(cyclo­hexane-1,2-di­yl)bis­(nitrilo­methyl­idyne)]diphenol
Source: Acta Crystallogr Sect E Struct Rep Online. 2010 Aug 28;66(Pt 9):o2450. doi: 10.1107/S1600536810033465 (PMC3008137; doi:10.1107/S1600536810033465)
Supplement: Supplementary file 1 [file e-66-o2450-sup1.cif]

##############################################################################
###                                                                        ###
###        Electronic paper (Acta Crystallographica Section E)             ###
###                                                                        ###
##############################################################################
#                                                                            #
# This CIF contains the data in a paper accepted for publication in Acta     #
# Crystallographica Section E. It conforms to the requirements of Notes      #
# for Authors for Section E, and has been peer reviewed under the auspices   #
# of the IUCr Commission on Journals.                                        #
#                                                                            #
# Full details of the Crystallographic Information File format               #
# are given in the paper "The Crystallographic Information File (CIF):       #
# a New Standard Archive File for Crystallography" by S. R. Hall, F. H.      #
# Allen and I. D. Brown [Acta Cryst. (1991), A47, 655-685].                  #
#                                                                            #
# The current version of the core CIF dictionary is obtainable from          #
# ftp://ftp.iucr.org/pub/cif_core.dic. The current version number is 2.4.    #
#                                                                            #
# Software is freely available for graphical display of the structure(s) in  #
# this CIF.  For information consult the CIF home page http://www.iucr.org/  #
# cif/home.html                                                              #
#                                                                            #
# This file may be used for bona fide research purposes within the           #
# scientific community so long as proper attribution is given to the journal # 
# article from which it was obtained.                                        #
#                                                                            #
##############################################################################
                                             
data_global
_journal_date_recd_electronic     2010-07-22
_journal_date_accepted     2010-08-19
_journal_name_full     'Acta Crystallographica, Section E'
_journal_year     2010
_journal_volume     66
_journal_issue      9
_journal_page_first     o2450
_journal_page_last     o2450
_journal_paper_category     QO
_journal_coeditor_code     NG5006
_publ_contact_author_name     'Chen, Peng'
_publ_contact_author_address
;
School of Chemistry and Materials Science
Heilongjiang University
Harbin 150080
People's Republic of China
;
_publ_contact_author_email     jehugu@yahoo.com.cn
_publ_contact_author_fax     '86 451 8660 8042'
_publ_contact_author_phone     '86 451 8660 8042'
_publ_section_title
;
6,6'-Dimethoxy-2,2'-[(cyclohexane-1,2-diyl)bis(nitrilomethylidyne)]diphenol
;
loop_
    _publ_author_name
    _publ_author_address
    'Zhang, Qian'
;
School of Chemistry and Materials Science
Heilongjiang University
Harbin 150080
People's Republic of China
;
    'Yan, Peng-Fei'
;
School of Chemistry and Materials Science
Heilongjiang University
Harbin 150080
People's Republic of China
;
    'Li, Guang-Ming'
;
School of Chemistry and Materials Science
Heilongjiang University
Harbin 150080
People's Republic of China
;
    'Chen, Peng'
;
School of Chemistry and Materials Science
Heilongjiang University
Harbin 150080
People's Republic of China
;
data_I
_chemical_name_systematic
;
6,6'-Dimethoxy-2,2'-[(cyclohexane-1,2-diyl)bis(nitrilomethylidyne)]diphenol
;
_chemical_name_common     ?
_chemical_formula_moiety     'C22 H26 N2 O4'
_chemical_formula_sum     'C22 H26 N2 O4'
_chemical_formula_iupac     'C22 H26 N2 O4'
_chemical_formula_weight     382.45
_chemical_melting_point     ?
_symmetry_cell_setting     monoclinic
_symmetry_space_group_name_H-M     'P 21/c'
_symmetry_space_group_name_Hall     '-P 2ybc'
loop_
    _symmetry_equiv_pos_as_xyz
    'x, y, z'
    '-x, y+1/2, -z+1/2'
    '-x, -y, -z'
    'x, -y-1/2, z-1/2'
_cell_length_a     15.014(3)
_cell_length_b     12.029(2)
_cell_length_c     12.099(2)
_cell_angle_alpha     90.00
_cell_angle_beta     107.54(3)
_cell_angle_gamma     90.00
_cell_volume     2083.5(6)
_cell_formula_units_Z     4
_cell_measurement_reflns_used     4748
_cell_measurement_theta_min     3.09
_cell_measurement_theta_max     27.48
_cell_measurement_temperature     293(2)
_exptl_crystal_description     block
_exptl_crystal_colour     yellow
_exptl_crystal_size_max     0.22
_exptl_crystal_size_mid     0.20
_exptl_crystal_size_min     0.15
_exptl_crystal_density_diffrn     1.219
_exptl_crystal_density_meas     ?
_exptl_crystal_density_method     'not measured'
_exptl_crystal_F_000     816
_exptl_absorpt_coefficient_mu     0.084
_exptl_absorpt_correction_type     none
_exptl_absorpt_process_details     ?
_exptl_absorpt_correction_T_min     ?
_exptl_absorpt_correction_T_max     ?
_exptl_special_details
;
;
_diffrn_ambient_temperature     293(2)
_diffrn_radiation_type     MoK\a
_diffrn_radiation_wavelength     0.71073
_diffrn_radiation_source     'fine-focus sealed tube'
_diffrn_radiation_monochromator     graphite
_diffrn_measurement_device_type     'Rigaku R-AXIS RAPID'
_diffrn_measurement_method     '\w'
_diffrn_detector_area_resol_mean     '10.000'
_diffrn_reflns_number     19987
_diffrn_reflns_av_R_equivalents     0.0618
_diffrn_reflns_av_sigmaI/netI     0.0526
_diffrn_reflns_theta_min     3.09
_diffrn_reflns_theta_max     27.48
_diffrn_reflns_theta_full     27.48
_diffrn_measured_fraction_theta_max     0.996
_diffrn_measured_fraction_theta_full     0.996
_diffrn_reflns_limit_h_min     -19
_diffrn_reflns_limit_h_max     19
_diffrn_reflns_limit_k_min     -15
_diffrn_reflns_limit_k_max     15
_diffrn_reflns_limit_l_min     -15
_diffrn_reflns_limit_l_max     14
_diffrn_standards_number     0
_diffrn_standards_interval_count     0
_diffrn_standards_interval_time     0
_diffrn_standards_decay_%     0
_refine_special_details
;
Refinement of <i>F</i>^2^ against ALL reflections. The weighted <i>R</i>-factor
<i>wR</i> and goodness of fit <i>S</i> are based on <i>F</i>^2^, conventional
<i>R</i>-factors <i>R</i> are based on <i>F</i>, with <i>F</i> set to zero for
negative <i>F</i>^2^. The threshold expression of <i>F</i>^2^ >
\s(<i>F</i>^2^) is used only for calculating <i>R</i>-factors(gt) <i>etc</i>.
and is not relevant to the choice of reflections for refinement.
<i>R</i>-factors based on <i>F</i>^2^ are statistically about twice as large
as those based on <i>F</i>, and <i>R</i>- factors based on ALL data will be
even larger.
;
_reflns_number_total     4748
_reflns_number_gt     2352
_reflns_threshold_expression     I>2sigma(I)
_refine_ls_structure_factor_coef     Fsqd
_refine_ls_matrix_type     full
_refine_ls_R_factor_all     0.1591
_refine_ls_R_factor_gt     0.0722
_refine_ls_wR_factor_gt     0.1279
_refine_ls_wR_factor_ref     0.1641
_refine_ls_goodness_of_fit_ref     1.027
_refine_ls_restrained_S_all     1.027
_refine_ls_number_reflns     4748
_refine_ls_number_parameters     259
_refine_ls_number_restraints     1
_refine_ls_hydrogen_treatment     mixed
_refine_ls_weighting_scheme     calc
_refine_ls_weighting_details
         'calc w=1/[\s^2^(Fo^2^)+(0.0509P)^2^+0.6508P] where P=(Fo^2^+2Fc^2^)/3'
_atom_sites_solution_hydrogens     geom
_atom_sites_solution_primary     direct
_atom_sites_solution_secondary     difmap
_refine_ls_shift/su_max     0.001
_refine_ls_shift/su_mean     0.000
_refine_diff_density_max     0.132
_refine_diff_density_min     -0.176
_refine_ls_extinction_method     none
_refine_ls_extinction_coef     ?
loop_
    _atom_type_symbol
    _atom_type_description
    _atom_type_scat_dispersion_real
    _atom_type_scat_dispersion_imag
    _atom_type_scat_source
    'C' 'C' 0.0033 0.0016
                         'International Tables Vol C Tables 4.2.6.8 and 6.1.1.4'
    'H' 'H' 0.0000 0.0000
                         'International Tables Vol C Tables 4.2.6.8 and 6.1.1.4'
    'N' 'N' 0.0061 0.0033
                         'International Tables Vol C Tables 4.2.6.8 and 6.1.1.4'
    'O' 'O' 0.0106 0.0060
                         'International Tables Vol C Tables 4.2.6.8 and 6.1.1.4'
_computing_data_collection     'RAPID-AUTO (Rigaku, 1998)'
_computing_cell_refinement     'RAPID-AUTO (Rigaku, 1998)'
_computing_data_reduction     'CrystalClear (Rigaku/MSC, 2002)'
_computing_structure_solution     'SHELXS97 (Sheldrick, 2008)'
_computing_structure_refinement     'SHELXL97 (Sheldrick, 2008)'
_computing_molecular_graphics     'SHELXTL (Sheldrick, 2008)'
_computing_publication_material     'SHELXL97 (Sheldrick, 2008)'
loop_
    _atom_site_type_symbol
    _atom_site_label
    _atom_site_fract_x
    _atom_site_fract_y
    _atom_site_fract_z
    _atom_site_U_iso_or_equiv
    _atom_site_adp_type
    _atom_site_calc_flag
    _atom_site_refinement_flags
    _atom_site_occupancy
    _atom_site_disorder_assembly
    _atom_site_disorder_group
    C C1 0.0604(3) 0.6458(3) 0.0711(3) 0.1152(12) Uani d . 1 . .
    H H1A 0.0594 0.6532 -0.0083 0.173 Uiso calc R 1 . .
    H H1B 0.1008 0.7015 0.1171 0.173 Uiso calc R 1 . .
    H H1C -0.0016 0.6553 0.0765 0.173 Uiso calc R 1 . .
    C C2 0.0895(3) 0.5459(3) 0.4138(4) 0.1002(11) Uani d . 1 . .
    H H2A 0.0743 0.5934 0.4661 0.120 Uiso calc R 1 . .
    C C3 0.6339(2) 0.4074(3) 0.4551(3) 0.0913(10) Uani d . 1 . .
    H H3A 0.6771 0.4377 0.4223 0.110 Uiso calc R 1 . .
    C C4 0.2019(2) -0.1264(2) 0.3541(3) 0.0877(9) Uani d . 1 . .
    H H4A 0.2139 -0.1370 0.4368 0.105 Uiso calc R 1 . .
    H H4B 0.1573 -0.1825 0.3140 0.105 Uiso calc R 1 . .
    C C5 0.1206(2) 0.4412(3) 0.4475(3) 0.0897(9) Uani d . 1 . .
    H H5A 0.1276 0.4182 0.5231 0.108 Uiso calc R 1 . .
    C C6 0.2916(2) -0.1400(2) 0.3237(3) 0.0832(9) Uani d . 1 . .
    H H6A 0.2788 -0.1342 0.2404 0.100 Uiso calc R 1 . .
    H H6B 0.3175 -0.2132 0.3475 0.100 Uiso calc R 1 . .
    C C7 0.6257(2) 0.5092(3) 0.7826(3) 0.1011(11) Uani d . 1 . .
    H H7A 0.6137 0.5225 0.8550 0.152 Uiso calc R 1 . .
    H H7B 0.6185 0.5774 0.7395 0.152 Uiso calc R 1 . .
    H H7C 0.6883 0.4821 0.7971 0.152 Uiso calc R 1 . .
    C C8 0.5739(2) 0.3277(3) 0.3967(2) 0.0801(9) Uani d . 1 . .
    H H8A 0.5761 0.3042 0.3243 0.096 Uiso calc R 1 . .
    C C9 0.0802(2) 0.5821(2) 0.3029(3) 0.0869(9) Uani d . 1 . .
    H H9A 0.0599 0.6542 0.2813 0.104 Uiso calc R 1 . .
    C C10 0.36190(19) -0.0523(2) 0.3828(2) 0.0712(8) Uani d . 1 . .
    H H10A 0.4176 -0.0605 0.3587 0.085 Uiso calc R 1 . .
    H H10B 0.3796 -0.0634 0.4660 0.085 Uiso calc R 1 . .
    C C11 0.16120(19) -0.0121(2) 0.3201(3) 0.0805(9) Uani d . 1 . .
    H H11A 0.1046 -0.0040 0.3421 0.097 Uiso calc R 1 . .
    H H11B 0.1449 -0.0038 0.2366 0.097 Uiso calc R 1 . .
    C C12 0.10074(19) 0.5126(2) 0.2240(3) 0.0721(8) Uani d . 1 . .
    C C13 0.14201(18) 0.3684(2) 0.3698(2) 0.0645(7) Uani d . 1 . .
    C C14 0.6317(2) 0.4439(2) 0.5620(2) 0.0732(8) Uani d . 1 . .
    H H14A 0.6731 0.4987 0.6009 0.088 Uiso calc R 1 . .
    C C15 0.17636(18) 0.2574(2) 0.4061(2) 0.0658(7) Uani d . 1 . .
    H H15A 0.1869 0.2370 0.4831 0.079 Uiso calc R 1 . .
    C C16 0.23034(17) 0.0781(2) 0.3785(2) 0.0605(7) Uani d . 1 . .
    H H16A 0.2407 0.0746 0.4624 0.073 Uiso calc R 1 . .
    C C17 0.13111(18) 0.4042(2) 0.2567(3) 0.0677(7) Uani d . 1 . .
    C C18 0.56880(19) 0.3998(2) 0.6112(2) 0.0605(7) Uani d . 1 . .
    C C19 0.50689(17) 0.3178(2) 0.5532(2) 0.0546(6) Uani d . 1 . .
    C C20 0.32359(16) 0.0644(2) 0.3545(2) 0.0565(6) Uani d . 1 . .
    H H20A 0.3149 0.0794 0.2723 0.068 Uiso calc R 1 . .
    C C21 0.50889(17) 0.2810(2) 0.44483(19) 0.0558(6) Uani d . 1 . .
    C C22 0.44426(17) 0.1969(2) 0.3816(2) 0.0574(6) Uani d . 1 . .
    H H22A 0.4441 0.1787 0.3068 0.069 Uiso calc R 1 . .
    N N1 0.19248(14) 0.18712(18) 0.33625(18) 0.0628(6) Uani d . 1 . .
    N N2 0.38790(14) 0.14722(17) 0.42452(16) 0.0568(5) Uani d . 1 . .
    O O1 0.56134(14) 0.42882(16) 0.71764(15) 0.0826(6) Uani d . 1 . .
    O O2 0.09388(17) 0.53935(17) 0.1121(2) 0.1010(7) Uani d . 1 . .
    O O3 0.15024(16) 0.33730(17) 0.17764(17) 0.0920(7) Uani d D 1 . .
    H H3 0.166(3) 0.2728(19) 0.211(3) 0.138 Uiso d D 1 . .
    O O4 0.44555(14) 0.27515(16) 0.60379(15) 0.0754(6) Uani d . 1 . .
    H H4 0.414(2) 0.225(3) 0.557(3) 0.113 Uiso d . 1 . .
loop_
    _atom_site_aniso_label
    _atom_site_aniso_U_11
    _atom_site_aniso_U_22
    _atom_site_aniso_U_33
    _atom_site_aniso_U_12
    _atom_site_aniso_U_13
    _atom_site_aniso_U_23
    C1 0.121(3) 0.082(2) 0.148(3) 0.027(2) 0.048(3) 0.034(2)
    C2 0.113(3) 0.078(2) 0.125(3) -0.003(2) 0.058(2) -0.029(2)
    C3 0.093(2) 0.111(3) 0.081(2) -0.041(2) 0.0441(18) -0.012(2)
    C4 0.082(2) 0.0693(19) 0.112(2) -0.0142(16) 0.0286(19) 0.0015(18)
    C5 0.105(3) 0.081(2) 0.095(2) -0.0020(19) 0.049(2) -0.0140(19)
    C6 0.083(2) 0.0656(18) 0.098(2) 0.0009(16) 0.0235(18) -0.0063(17)
    C7 0.116(3) 0.106(2) 0.073(2) -0.028(2) 0.0178(19) -0.0256(19)
    C8 0.086(2) 0.099(2) 0.0646(17) -0.0261(18) 0.0367(16) -0.0097(16)
    C9 0.075(2) 0.0583(18) 0.130(3) -0.0048(15) 0.036(2) -0.011(2)
    C10 0.0629(18) 0.0709(18) 0.0779(18) 0.0088(15) 0.0182(14) 0.0011(15)
    C11 0.0510(17) 0.082(2) 0.105(2) -0.0047(15) 0.0185(16) 0.0027(18)
    C12 0.0568(18) 0.0676(19) 0.089(2) 0.0003(14) 0.0181(15) -0.0017(17)
    C13 0.0553(16) 0.0637(17) 0.0768(18) -0.0028(13) 0.0231(14) -0.0080(15)
    C14 0.071(2) 0.0743(18) 0.0709(18) -0.0194(15) 0.0154(15) -0.0041(15)
    C15 0.0591(17) 0.0781(19) 0.0619(15) -0.0067(14) 0.0207(13) -0.0010(15)
    C16 0.0526(16) 0.0638(16) 0.0643(15) 0.0046(13) 0.0163(12) 0.0075(13)
    C17 0.0513(16) 0.0673(18) 0.0813(19) 0.0062(14) 0.0150(14) -0.0084(16)
    C18 0.0653(17) 0.0625(16) 0.0514(14) 0.0017(14) 0.0142(13) 0.0037(13)
    C19 0.0539(15) 0.0601(15) 0.0508(14) 0.0007(13) 0.0175(12) 0.0066(12)
    C20 0.0523(15) 0.0650(16) 0.0519(13) -0.0002(13) 0.0151(12) 0.0026(13)
    C21 0.0546(16) 0.0651(16) 0.0475(13) -0.0021(13) 0.0151(12) 0.0028(12)
    C22 0.0566(16) 0.0722(17) 0.0446(13) 0.0030(13) 0.0170(12) 0.0015(13)
    N1 0.0553(13) 0.0680(14) 0.0620(13) 0.0058(11) 0.0129(11) -0.0021(12)
    N2 0.0513(13) 0.0666(13) 0.0527(11) -0.0026(10) 0.0157(10) 0.0019(10)
    O1 0.0954(15) 0.0916(14) 0.0620(11) -0.0214(12) 0.0258(10) -0.0159(11)
    O2 0.1142(18) 0.0841(15) 0.1000(17) 0.0303(13) 0.0250(14) 0.0171(13)
    O3 0.1182(18) 0.0836(14) 0.0708(13) 0.0356(13) 0.0233(12) 0.0012(11)
    O4 0.0820(14) 0.0921(15) 0.0601(11) -0.0245(11) 0.0335(10) -0.0087(10)
_geom_special_details
;
All e.s.d.'s (except the e.s.d. in the dihedral angle between two l.s. planes)
are estimated using the full covariance matrix. The cell e.s.d.'s are taken
into account individually in the estimation of e.s.d.'s in distances, angles
and torsion angles; correlations between e.s.d.'s in cell parameters are only
used when they are defined by crystal symmetry. An approximate (isotropic)
treatment of cell e.s.d.'s is used for estimating e.s.d.'s involving l.s.
planes.
;
loop_
    _geom_bond_atom_site_label_1
    _geom_bond_atom_site_label_2
    _geom_bond_site_symmetry_2
    _geom_bond_distance
    _geom_bond_publ_flag
    C1 O2 . 1.410(3) ?
    C1 H1A . 0.9600 ?
    C1 H1B . 0.9600 ?
    C1 H1C . 0.9600 ?
    C2 C5 . 1.363(4) ?
    C2 C9 . 1.378(4) ?
    C2 H2A . 0.9300 ?
    C3 C8 . 1.358(4) ?
    C3 C14 . 1.377(4) ?
    C3 H3A . 0.9300 ?
    C4 C6 . 1.509(4) ?
    C4 C11 . 1.510(4) ?
    C4 H4A . 0.9700 ?
    C4 H4B . 0.9700 ?
    C5 C13 . 1.392(4) ?
    C5 H5A . 0.9300 ?
    C6 C10 . 1.511(4) ?
    C6 H6A . 0.9700 ?
    C6 H6B . 0.9700 ?
    C7 O1 . 1.425(3) ?
    C7 H7A . 0.9600 ?
    C7 H7B . 0.9600 ?
    C7 H7C . 0.9600 ?
    C8 C21 . 1.397(3) ?
    C8 H8A . 0.9300 ?
    C9 C12 . 1.371(4) ?
    C9 H9A . 0.9300 ?
    C10 C20 . 1.516(3) ?
    C10 H10A . 0.9700 ?
    C10 H10B . 0.9700 ?
    C11 C16 . 1.521(3) ?
    C11 H11A . 0.9700 ?
    C11 H11B . 0.9700 ?
    C12 O2 . 1.365(3) ?
    C12 C17 . 1.399(4) ?
    C13 C17 . 1.396(4) ?
    C13 C15 . 1.452(4) ?
    C14 C18 . 1.367(3) ?
    C14 H14A . 0.9300 ?
    C15 N1 . 1.269(3) ?
    C15 H15A . 0.9300 ?
    C16 N1 . 1.459(3) ?
    C16 C20 . 1.522(3) ?
    C16 H16A . 0.9800 ?
    C17 O3 . 1.346(3) ?
    C18 O1 . 1.371(3) ?
    C18 C19 . 1.392(3) ?
    C19 O4 . 1.351(3) ?
    C19 C21 . 1.393(3) ?
    C20 N2 . 1.466(3) ?
    C20 H20A . 0.9800 ?
    C21 C22 . 1.450(3) ?
    C22 N2 . 1.268(3) ?
    C22 H22A . 0.9300 ?
    O3 H3 . 0.876(18) ?
    O4 H4 . 0.86(3) ?
loop_
    _geom_angle_atom_site_label_1
    _geom_angle_atom_site_label_2
    _geom_angle_atom_site_label_3
    _geom_angle_site_symmetry_1
    _geom_angle_site_symmetry_3
    _geom_angle
    _geom_angle_publ_flag
    O2 C1 H1A . . 109.5 ?
    O2 C1 H1B . . 109.5 ?
    H1A C1 H1B . . 109.5 ?
    O2 C1 H1C . . 109.5 ?
    H1A C1 H1C . . 109.5 ?
    H1B C1 H1C . . 109.5 ?
    C5 C2 C9 . . 120.6(3) ?
    C5 C2 H2A . . 119.7 ?
    C9 C2 H2A . . 119.7 ?
    C8 C3 C14 . . 121.0(3) ?
    C8 C3 H3A . . 119.5 ?
    C14 C3 H3A . . 119.5 ?
    C6 C4 C11 . . 110.5(2) ?
    C6 C4 H4A . . 109.6 ?
    C11 C4 H4A . . 109.6 ?
    C6 C4 H4B . . 109.6 ?
    C11 C4 H4B . . 109.6 ?
    H4A C4 H4B . . 108.1 ?
    C2 C5 C13 . . 120.5(3) ?
    C2 C5 H5A . . 119.8 ?
    C13 C5 H5A . . 119.8 ?
    C4 C6 C10 . . 110.9(2) ?
    C4 C6 H6A . . 109.5 ?
    C10 C6 H6A . . 109.5 ?
    C4 C6 H6B . . 109.5 ?
    C10 C6 H6B . . 109.5 ?
    H6A C6 H6B . . 108.0 ?
    O1 C7 H7A . . 109.5 ?
    O1 C7 H7B . . 109.5 ?
    H7A C7 H7B . . 109.5 ?
    O1 C7 H7C . . 109.5 ?
    H7A C7 H7C . . 109.5 ?
    H7B C7 H7C . . 109.5 ?
    C3 C8 C21 . . 120.3(3) ?
    C3 C8 H8A . . 119.9 ?
    C21 C8 H8A . . 119.9 ?
    C12 C9 C2 . . 120.5(3) ?
    C12 C9 H9A . . 119.8 ?
    C2 C9 H9A . . 119.8 ?
    C6 C10 C20 . . 112.1(2) ?
    C6 C10 H10A . . 109.2 ?
    C20 C10 H10A . . 109.2 ?
    C6 C10 H10B . . 109.2 ?
    C20 C10 H10B . . 109.2 ?
    H10A C10 H10B . . 107.9 ?
    C4 C11 C16 . . 111.1(2) ?
    C4 C11 H11A . . 109.4 ?
    C16 C11 H11A . . 109.4 ?
    C4 C11 H11B . . 109.4 ?
    C16 C11 H11B . . 109.4 ?
    H11A C11 H11B . . 108.0 ?
    O2 C12 C9 . . 125.5(3) ?
    O2 C12 C17 . . 114.9(3) ?
    C9 C12 C17 . . 119.6(3) ?
    C5 C13 C17 . . 119.1(3) ?
    C5 C13 C15 . . 120.5(3) ?
    C17 C13 C15 . . 120.4(2) ?
    C18 C14 C3 . . 120.0(3) ?
    C18 C14 H14A . . 120.0 ?
    C3 C14 H14A . . 120.0 ?
    N1 C15 C13 . . 122.2(3) ?
    N1 C15 H15A . . 118.9 ?
    C13 C15 H15A . . 118.9 ?
    N1 C16 C11 . . 109.8(2) ?
    N1 C16 C20 . . 108.3(2) ?
    C11 C16 C20 . . 111.9(2) ?
    N1 C16 H16A . . 108.9 ?
    C11 C16 H16A . . 108.9 ?
    C20 C16 H16A . . 108.9 ?
    O3 C17 C13 . . 121.7(2) ?
    O3 C17 C12 . . 118.5(3) ?
    C13 C17 C12 . . 119.7(3) ?
    C14 C18 O1 . . 125.0(2) ?
    C14 C18 C19 . . 120.0(2) ?
    O1 C18 C19 . . 115.0(2) ?
    O4 C19 C18 . . 118.9(2) ?
    O4 C19 C21 . . 121.1(2) ?
    C18 C19 C21 . . 120.0(2) ?
    N2 C20 C10 . . 111.1(2) ?
    N2 C20 C16 . . 107.46(19) ?
    C10 C20 C16 . . 111.4(2) ?
    N2 C20 H20A . . 108.9 ?
    C10 C20 H20A . . 108.9 ?
    C16 C20 H20A . . 108.9 ?
    C19 C21 C8 . . 118.7(2) ?
    C19 C21 C22 . . 121.2(2) ?
    C8 C21 C22 . . 120.1(2) ?
    N2 C22 C21 . . 122.4(2) ?
    N2 C22 H22A . . 118.8 ?
    C21 C22 H22A . . 118.8 ?
    C15 N1 C16 . . 119.8(2) ?
    C22 N2 C20 . . 119.2(2) ?
    C18 O1 C7 . . 117.2(2) ?
    C12 O2 C1 . . 118.4(3) ?
    C17 O3 H3 . . 107(2) ?
    C19 O4 H4 . . 106(2) ?
loop_
    _geom_hbond_atom_site_label_D
    _geom_hbond_atom_site_label_H
    _geom_hbond_atom_site_label_A
    _geom_hbond_site_symmetry_A
    _geom_hbond_distance_DH
    _geom_hbond_distance_HA
    _geom_hbond_distance_DA
    _geom_hbond_angle_DHA
    O3 H3 N1 . 0.876(18) 1.77(2) 2.572(3) 150(3)
    O4 H4 N2 . 0.86(3) 1.80(3) 2.587(3) 152(3)
