# Supplementary material for: 6,6′-Dimeth­oxy-2,2′-[(cyclo­hexane-1,2-di­yl)bis­(nitrilo­methyl­idyne)]diphenol
Source: Acta Crystallogr Sect E Struct Rep Online. 2010 Aug 28;66(Pt 9):o2450. doi: 10.1107/S1600536810033465 (PMC3008137; doi:10.1107/S1600536810033465)
Supplement: Supplementary file 2 [file e-66-o2450-Isup2.hkl]

# 
# h,k,l, Fc-squared, Fo-squared, sigma(Fo-squared) and status flag 
# 
data_I
_shelx_title ' c in P2(1)/c                New: P21/c' 
_shelx_refln_list_code          4 
_shelx_F_calc_maximum      214.39 
_exptl_crystal_F_000       815.87 
_reflns_d_resolution_high  0.7702 
 
loop_ 
 _symmetry_equiv_pos_as_xyz 
 'x, y, z' 
 '-x, y+1/2, -z+1/2' 
 '-x, -y, -z' 
 'x, -y-1/2, z-1/2' 
 
_cell_length_a    15.0140 
_cell_length_b    12.0290 
_cell_length_c    12.0990 
_cell_angle_alpha  90.000 
_cell_angle_beta  107.540 
_cell_angle_gamma  90.000 
 
_shelx_F_squared_multiplier     1.000 
 
loop_ 
 _refln_index_h 
 _refln_index_k 
 _refln_index_l 
 _refln_F_squared_calc 
 _refln_F_squared_meas 
 _refln_F_squared_sigma 
 _refln_observed_status 
   3   0   0    15260.94    15073.66    230.43 o 
   4   0   0    26034.28    25410.28    686.58 o 
   5   0   0       15.83       17.18      2.88 o 
   6   0   0      137.40      106.06      5.49 o 
   7   0   0        6.12        8.08      4.82 o 
   8   0   0      174.10      188.18     10.45 o 
   9   0   0       58.46       65.26      6.09 o 
  10   0   0        0.77       -2.68      5.62 o 
  11   0   0      108.77      113.80      8.82 o 
  12   0   0        0.21       14.77     14.80 o 
  13   0   0        1.46       -0.17      6.24 o 
  14   0   0       88.88      102.29     18.08 o 
  15   0   0      126.10      141.67     13.97 o 
  16   0   0       80.29       97.78     22.05 o 
  17   0   0       49.26       63.30     13.88 o 
  18   0   0        4.57       -2.94     16.35 o 
   2   1   0     3176.81     3033.57     20.62 o 
   3   1   0      344.05      306.73      5.39 o 
   4   1   0     8938.33     8327.23     82.42 o 
   5   1   0     2670.98     2529.19     21.92 o 
   6   1   0      239.57      230.77      4.57 o 
   7   1   0      225.34      203.85      5.02 o 
   8   1   0      303.24      278.50      7.61 o 
   9   1   0      142.81      145.00      5.62 o 
  10   1   0       67.57       66.00      4.83 o 
  11   1   0        2.52        3.15      5.19 o 
  12   1   0        2.52        1.15      4.31 o 
  13   1   0        2.92        0.60      4.25 o 
  14   1   0       16.54       14.72      7.83 o 
  15   1   0      143.32      145.15      9.83 o 
  16   1   0       73.52       90.08     12.99 o 
  17   1   0        9.38       16.19      7.95 o 
  18   1   0       15.08       28.61      9.08 o 
   0   2   0     5707.07     5564.23     61.82 o 
   1   2   0     5245.56     5122.36     39.71 o 
   2   2   0     1156.98     1079.32      6.62 o 
   3   2   0     7978.17     7506.70     62.05 o 
   4   2   0    12386.04    11866.64    114.18 o 
   5   2   0     1388.70     1302.04     10.78 o 
   6   2   0     1334.06     1320.42     17.40 o 
   7   2   0      590.31      595.23      7.94 o 
   8   2   0      797.16      736.90     18.58 o 
   9   2   0      332.60      330.69     11.42 o 
  10   2   0        4.43        4.00      4.09 o 
  11   2   0       37.17       39.71      7.95 o 
  12   2   0        0.11       -4.81      4.81 o 
  13   2   0       88.28       78.10      7.69 o 
  14   2   0        2.01       -3.19      6.89 o 
  15   2   0       17.63       17.43      6.62 o 
  16   2   0       27.24       35.00      7.53 o 
  17   2   0        0.52       21.21      8.96 o 
  18   2   0        2.13        9.99      7.72 o 
   1   3   0     4043.53     3899.89     28.33 o 
   2   3   0     1296.76     1167.28      8.74 o 
   3   3   0     8190.48     7695.77     60.92 o 
   4   3   0     1011.54      944.60      8.54 o 
   5   3   0     1786.77     1734.20     15.22 o 
   6   3   0      212.85      227.39      4.18 o 
   7   3   0      410.77      398.02      6.79 o 
   8   3   0      248.87      244.31      5.31 o 
   9   3   0      637.95      628.76     13.09 o 
  10   3   0      585.63      577.56     14.33 o 
  11   3   0      133.90      145.60      6.84 o 
  12   3   0      927.45      906.11     21.17 o 
  13   3   0       82.06       82.61      7.18 o 
  14   3   0      102.92       84.47      9.51 o 
  15   3   0        1.48        8.35      5.50 o 
  16   3   0        6.18       24.60      7.28 o 
  17   3   0        0.36      -10.73     13.70 o 
  18   3   0        0.39       20.00      8.26 o 
   0   4   0      625.43      635.60      9.45 o 
   1   4   0      103.67      119.64      2.86 o 
   2   4   0      668.14      657.35      6.59 o 
   3   4   0      346.30      335.32      4.06 o 
   4   4   0       11.06       13.17      1.53 o 
   5   4   0      324.36      296.54      4.09 o 
   6   4   0      103.30      107.66      3.63 o 
   7   4   0      214.54      228.05      5.34 o 
   8   4   0        1.10        4.62      3.04 o 
   9   4   0        5.81        3.00      3.06 o 
  10   4   0       17.33       27.19      4.21 o 
  11   4   0      294.46      311.03      9.19 o 
  12   4   0       81.22       87.37      6.69 o 
  13   4   0        0.16        7.59      5.09 o 
  14   4   0       77.51       71.77      7.31 o 
  15   4   0       46.01       53.13     10.33 o 
  16   4   0        5.09        9.28      7.38 o 
  17   4   0        0.62       13.36      7.83 o 
   1   5   0      100.48      101.19      3.59 o 
   2   5   0       25.01       21.17      2.17 o 
   3   5   0     3509.04     3707.28     29.99 o 
   4   5   0        0.76        2.53      2.07 o 
   5   5   0     1050.71     1022.08     14.07 o 
   6   5   0       57.15       48.68      3.15 o 
   7   5   0      729.21      724.91      8.66 o 
   8   5   0        1.60        1.20      2.70 o 
   9   5   0      109.62      102.14      5.67 o 
  10   5   0      259.63      270.47      7.30 o 
  11   5   0        1.30        4.29      5.13 o 
  12   5   0        4.46        2.68      4.84 o 
  13   5   0        0.20        6.09      4.79 o 
  14   5   0       32.74       46.50      6.85 o 
  15   5   0        5.97       17.12      6.44 o 
  16   5   0        2.33       26.82      8.78 o 
  17   5   0        1.23       15.53      8.94 o 
   0   6   0       31.65       37.19      2.46 o 
   1   6   0      326.28      353.16      5.79 o 
   2   6   0        0.28        5.72      1.90 o 
   3   6   0       92.38       95.94      2.62 o 
   4   6   0       13.05       13.91      2.10 o 
   5   6   0        2.52        1.62      2.05 o 
   6   6   0       66.70       69.83      3.96 o 
   7   6   0       13.33       19.15      3.72 o 
   8   6   0        9.21        8.47      4.06 o 
   9   6   0      418.95      387.48      8.15 o 
  10   6   0       87.39       96.13      5.86 o 
  11   6   0        0.17        4.23      5.18 o 
  12   6   0        1.26        4.40      4.79 o 
  13   6   0        0.28       18.82      5.88 o 
  14   6   0        0.68        9.33      7.55 o 
  15   6   0        0.02        4.53      7.31 o 
  16   6   0        6.97       12.83      6.91 o 
  17   6   0        6.97       20.52      8.67 o 
   1   7   0       42.29       41.24      2.93 o 
   2   7   0      256.78      287.64      6.85 o 
   3   7   0      272.56      301.43      5.48 o 
   4   7   0      118.31      114.04      4.11 o 
   5   7   0        8.22       10.95      2.49 o 
   6   7   0       68.93       67.05      4.73 o 
   7   7   0       88.36       92.56      8.52 o 
   8   7   0       27.91       22.33      3.82 o 
   9   7   0       39.30       45.77      5.71 o 
  10   7   0       27.98       29.76      4.47 o 
  11   7   0        0.09       -3.42      4.66 o 
  12   7   0        5.01        8.34      4.75 o 
  13   7   0       12.73       11.17      5.46 o 
  14   7   0        7.54       15.77      6.78 o 
  15   7   0        1.86       13.47      7.23 o 
  16   7   0        7.52       15.72      8.96 o 
   0   8   0      446.07      474.63      8.54 o 
   1   8   0      320.36      335.54      5.45 o 
   2   8   0      147.62      174.28      5.26 o 
   3   8   0        2.40        2.85      2.33 o 
   4   8   0        3.47        5.88      2.06 o 
   5   8   0       33.81       44.26      3.41 o 
   6   8   0       39.78       35.48      6.06 o 
   7   8   0       70.83       80.87      5.84 o 
   8   8   0        3.43        2.18      3.73 o 
   9   8   0      130.03      130.65      6.44 o 
  10   8   0        0.58        2.06      4.22 o 
  11   8   0        1.58       -0.07      4.94 o 
  12   8   0        3.74        7.85      5.83 o 
  13   8   0        8.15       12.35      7.64 o 
  14   8   0        5.69       31.15     10.70 o 
  15   8   0        3.14       10.84      8.79 o 
   1   9   0      128.35      133.14      4.68 o 
   2   9   0      260.38      252.03      9.99 o 
   3   9   0      142.94      152.78      4.95 o 
   4   9   0       95.46       95.10      5.50 o 
   5   9   0       38.00       46.44      3.82 o 
   6   9   0        9.08        4.66      3.13 o 
   7   9   0        2.03        2.81      3.12 o 
   8   9   0       66.93       57.04      7.98 o 
   9   9   0       16.16       22.74      5.80 o 
  10   9   0       35.54       29.95      5.44 o 
  11   9   0        7.06        5.90      5.48 o 
  12   9   0        3.44        2.16      6.80 o 
  13   9   0        5.26       13.85      9.50 o 
  14   9   0        0.09        0.97      9.60 o 
  15   9   0        1.60       19.57      8.76 o 
   0  10   0       58.64       64.63      7.43 o 
   1  10   0       28.77       38.62      6.94 o 
   2  10   0       33.05       29.87      9.05 o 
   3  10   0       85.62       88.97      6.37 o 
   4  10   0       60.93       43.14      6.99 o 
   5  10   0        2.79        5.98      3.54 o 
   6  10   0        2.56       -0.97      3.32 o 
   7  10   0        9.96        7.08      3.57 o 
   8  10   0        3.13        1.58      4.39 o 
   9  10   0       23.08       14.67      4.71 o 
  10  10   0        0.40       -4.39      7.13 o 
  11  10   0        5.54        3.77      6.32 o 
  12  10   0        5.55       -6.53      6.53 o 
  13  10   0       18.63       20.53     10.04 o 
  14  10   0        7.58       21.45      8.70 o 
   1  11   0       45.51       36.61      4.85 o 
   2  11   0       59.60       60.30     11.55 o 
   3  11   0       24.74       14.31      7.49 o 
   4  11   0        1.16       -0.01      3.32 o 
   5  11   0       36.55       35.84      4.32 o 
   6  11   0        1.05        1.46      3.94 o 
   7  11   0        2.19        2.44      3.88 o 
   8  11   0        0.36       -1.36      5.11 o 
   9  11   0        0.79       -3.69      4.79 o 
  10  11   0        0.01        6.69      6.11 o 
  11  11   0        0.84        6.74      6.54 o 
  12  11   0        8.83       20.51      8.69 o 
  13  11   0       25.07       44.90      9.79 o 
   0  12   0        7.59       -1.16      7.53 o 
   1  12   0        2.22        2.46      4.06 o 
   2  12   0        1.33        2.03      3.03 o 
   3  12   0        4.12        4.18      4.03 o 
   4  12   0        2.17        0.49      3.65 o 
   5  12   0        1.94        0.19      3.80 o 
   6  12   0        0.52        2.38      4.56 o 
   7  12   0        1.26        2.00      3.97 o 
   8  12   0        0.36        8.76      5.68 o 
   9  12   0        0.09       13.12      7.12 o 
  10  12   0        3.52       14.21      8.77 o 
  11  12   0        0.76       13.40      7.67 o 
   1  13   0        2.19       -3.54      4.44 o 
   2  13   0        0.84        4.78      4.58 o 
   3  13   0       19.03       16.16      4.42 o 
   4  13   0        0.59       10.63      5.49 o 
   5  13   0        3.01        2.31      4.87 o 
   6  13   0        8.79        9.71      6.75 o 
   7  13   0        0.40        7.40      4.66 o 
   8  13   0        0.22        7.22      5.98 o 
   9  13   0        5.26       12.59      6.69 o 
  10  13   0        5.00       11.07      9.41 o 
   0  14   0       15.06       12.98      9.26 o 
   1  14   0        0.83       -1.09      6.10 o 
   2  14   0        2.71        6.62      4.97 o 
   3  14   0        9.27       12.87      5.31 o 
   4  14   0        0.02        8.71      5.14 o 
   5  14   0        0.74        5.57      5.65 o 
   6  14   0        0.27       -2.29      4.33 o 
   7  14   0        0.17        2.06      5.72 o 
   8  14   0        0.06       -0.14      5.33 o 
   1  15   0        0.01        6.81      7.35 o 
   2  15   0       12.75       22.36      6.38 o 
   3  15   0        0.05        2.24      4.97 o 
   4  15   0        2.22       10.48      5.33 o 
   5  15   0        0.78       22.32      8.12 o 
 -18   1   1        2.95       10.68      9.26 o 
 -17   1   1       11.79       17.73      9.93 o 
 -16   1   1        1.99       -0.05      6.81 o 
 -15   1   1        9.58        7.48      6.79 o 
 -14   1   1       56.03       57.93      7.67 o 
 -13   1   1       16.64       12.66      6.03 o 
 -12   1   1       30.02       34.36      6.19 o 
 -11   1   1        5.45        9.80      4.71 o 
 -10   1   1       27.39       27.43      4.37 o 
  -9   1   1        7.26        7.48      4.45 o 
  -8   1   1      436.00      411.62      7.94 o 
  -7   1   1     2689.50     2590.40     25.69 o 
  -6   1   1     1137.98     1083.61     11.10 o 
  -5   1   1     1105.95     1065.73     10.78 o 
  -4   1   1     2087.07     1954.86     17.42 o 
  -3   1   1    23059.74    23697.28    298.06 o 
  -2   1   1      169.74      172.89      2.23 o 
   1   1   1      699.71      631.51      3.14 o 
   2   1   1    14092.43    13666.29    118.57 o 
   3   1   1    10918.52    10377.07     93.35 o 
   4   1   1       38.14       40.38      2.55 o 
   5   1   1       75.82       71.85      2.95 o 
   6   1   1      937.83      862.08      9.73 o 
   7   1   1      339.55      340.60      6.95 o 
   8   1   1        1.60        0.73      4.41 o 
   9   1   1       13.14       12.55      4.03 o 
  10   1   1       11.90       10.08      4.51 o 
  11   1   1        0.16       -3.46      4.67 o 
  12   1   1       24.85       14.93      4.90 o 
  13   1   1       75.77       76.64      8.33 o 
  14   1   1       32.45       48.91     10.77 o 
  15   1   1        0.00        5.95      8.68 o 
  16   1   1       14.81       17.62      7.07 o 
  17   1   1        2.51        3.78      7.83 o 
  18   1   1        4.09       13.10      8.69 o 
 -18   2   1        1.20        6.95      7.87 o 
 -17   2   1        0.88       -6.92      6.92 o 
 -16   2   1        1.86       11.99      9.62 o 
 -15   2   1       28.57       21.58      7.99 o 
 -14   2   1        3.10        3.21      5.51 o 
 -13   2   1       36.89       32.42      5.83 o 
 -12   2   1       76.37       70.87      6.76 o 
 -11   2   1       47.38       42.25      6.72 o 
 -10   2   1        4.78        5.45      4.54 o 
  -9   2   1      259.09      256.91      8.31 o 
  -8   2   1     1349.93     1334.67     14.90 o 
  -7   2   1     1254.02     1249.94     19.59 o 
  -6   2   1      938.29      894.84     10.51 o 
  -5   2   1      187.21      210.48      4.37 o 
  -4   2   1       67.92       73.23      3.20 o 
  -3   2   1     3080.83     2957.34     21.32 o 
  -2   2   1      697.18      647.29      4.32 o 
  -1   2   1        1.37        3.45      0.99 o 
   0   2   1      311.59      364.57      2.04 o 
   1   2   1     3805.85     3762.88     36.92 o 
   2   2   1    22780.31    23600.77    300.63 o 
   3   2   1       10.06        7.42      1.25 o 
   4   2   1     3644.39     3492.04     28.44 o 
   5   2   1       17.90       16.99      2.08 o 
   6   2   1     3232.25     3031.58     26.92 o 
   7   2   1      515.87      472.63      6.63 o 
   8   2   1      464.69      491.98      8.59 o 
   9   2   1      251.44      238.97      9.91 o 
  10   2   1       46.88       46.91      4.54 o 
  11   2   1       91.61       94.98      5.50 o 
  12   2   1       82.88       71.12      5.66 o 
  13   2   1        5.28        7.42      5.61 o 
  14   2   1       76.91       77.23     10.80 o 
  15   2   1        2.49       -2.99      8.16 o 
  16   2   1        8.51       11.82      6.69 o 
  17   2   1       11.36       13.95      8.03 o 
  18   2   1       17.59       12.35     18.33 o 
 -18   3   1        0.11       13.21      8.46 o 
 -17   3   1        0.03        5.33      8.51 o 
 -16   3   1        0.00        6.95      6.62 o 
 -15   3   1      110.92      104.92     12.39 o 
 -14   3   1       61.56       59.62      7.72 o 
 -13   3   1       50.65       64.52      5.77 o 
 -12   3   1      882.07      843.90     19.27 o 
 -11   3   1       79.78       82.68      8.21 o 
 -10   3   1       64.62       57.20      5.13 o 
  -9   3   1      532.42      539.99      9.67 o 
  -8   3   1      219.09      218.15      4.91 o 
  -7   3   1      134.48      136.79      3.70 o 
  -6   3   1      399.36      359.37      5.56 o 
  -5   3   1      257.96      248.84      3.95 o 
  -4   3   1       67.20       62.57      2.21 o 
  -3   3   1        0.78        0.74      1.37 o 
  -2   3   1      643.42      581.72      7.19 o 
  -1   3   1       28.96       34.99      1.25 o 
   0   3   1       60.66       55.45      1.93 o 
   1   3   1     6259.56     5951.14     47.56 o 
   2   3   1     7124.92     6861.23     51.90 o 
   3   3   1     1928.95     1806.65     12.19 o 
   4   3   1      243.29      249.37      3.26 o 
   5   3   1     3761.33     3877.67     34.05 o 
   6   3   1        9.25       10.27      2.33 o 
   7   3   1      158.81      150.81      4.56 o 
   8   3   1      809.36      805.93     10.28 o 
   9   3   1      644.20      659.51     13.45 o 
  10   3   1        1.46        3.51      4.44 o 
  11   3   1      394.02      401.48     11.15 o 
  12   3   1        3.29        1.16      4.26 o 
  13   3   1       13.98       15.86      5.72 o 
  14   3   1       22.79       13.20      6.22 o 
  15   3   1        1.11        5.28      5.60 o 
  16   3   1        1.82       20.15      7.60 o 
  17   3   1        0.04       12.88      7.56 o 
 -18   4   1        1.38        4.34     11.61 o 
 -17   4   1        3.24        1.73      8.05 o 
 -16   4   1        7.93       17.43      6.37 o 
 -15   4   1       17.79       10.91      5.81 o 
 -14   4   1       58.60       56.04      7.12 o 
 -13   4   1        7.05        3.90      4.79 o 
 -12   4   1       74.23       73.64      6.03 o 
 -11   4   1      227.88      218.28      7.16 o 
 -10   4   1       13.55       12.10      3.26 o 
  -9   4   1       73.71       84.40      5.09 o 
  -8   4   1      265.16      266.80      6.20 o 
  -7   4   1       94.41       86.05      3.67 o 
  -6   4   1       42.93       48.88      2.89 o 
  -5   4   1      283.80      321.17      4.57 o 
  -4   4   1      644.83      663.09      7.72 o 
  -3   4   1      201.27      188.00      3.44 o 
  -2   4   1      393.28      359.19      6.49 o 
  -1   4   1      262.52      243.57      2.68 o 
   0   4   1     1683.60     1621.01     11.76 o 
   1   4   1       72.40       71.37      3.71 o 
   2   4   1      439.93      403.09      4.65 o 
   3   4   1      409.08      391.42      5.63 o 
   4   4   1      818.38      764.25     10.07 o 
   5   4   1     1503.90     1702.74     14.76 o 
   6   4   1      905.10      842.62      9.07 o 
   7   4   1       21.59       29.86      5.70 o 
   8   4   1       16.71       28.06      3.93 o 
   9   4   1      170.70      172.13      6.22 o 
  10   4   1        9.39       10.05      4.59 o 
  11   4   1       11.06        7.90      4.58 o 
  12   4   1      138.08      133.78      7.47 o 
  13   4   1       47.49       41.17      5.84 o 
  14   4   1       23.67       18.51      6.09 o 
  15   4   1        6.85        9.38      7.25 o 
  16   4   1       13.16       27.54     10.10 o 
  17   4   1        0.28        8.38      7.70 o 
 -17   5   1       13.62       35.03      8.96 o 
 -16   5   1        8.12       16.28      8.69 o 
 -15   5   1        1.52        8.95      7.70 o 
 -14   5   1        5.45       16.38      6.74 o 
 -13   5   1       86.79       77.51      7.85 o 
 -12   5   1       84.84       84.95      7.73 o 
 -11   5   1      535.49      544.87     11.46 o 
 -10   5   1      216.61      209.10      6.64 o 
  -9   5   1       67.04       67.14      3.91 o 
  -8   5   1      323.81      288.88      6.41 o 
  -7   5   1       26.04       24.82      2.72 o 
  -6   5   1      165.69      176.40      5.41 o 
  -5   5   1       63.15       47.54      2.50 o 
  -4   5   1       12.87        9.04      1.92 o 
  -3   5   1      750.28      783.66      5.95 o 
  -2   5   1      164.48      166.70      5.31 o 
  -1   5   1      306.06      315.13      3.95 o 
   0   5   1      136.46      162.31      2.83 o 
   1   5   1      986.84     1114.42     11.15 o 
   2   5   1        5.95        4.83      1.28 o 
   3   5   1     1399.66     1413.98     12.65 o 
   4   5   1     6361.96     6787.84     64.82 o 
   5   5   1      390.96      336.18      7.21 o 
   6   5   1      640.63      664.11     11.66 o 
   7   5   1      553.03      587.46      8.61 o 
   8   5   1       26.11       24.78      4.89 o 
   9   5   1        3.95       10.35      3.94 o 
  10   5   1       13.94       12.39      4.59 o 
  11   5   1        1.04       -4.65      4.65 o 
  12   5   1        1.09       -1.36      4.27 o 
  13   5   1       19.27       15.11      5.87 o 
  14   5   1        0.20        7.62      5.66 o 
  15   5   1        1.13       15.25      6.52 o 
  16   5   1        4.24       20.93      7.76 o 
  17   5   1        5.98       18.24      8.96 o 
 -17   6   1        0.21        2.51      7.76 o 
 -16   6   1        5.50       14.48      7.41 o 
 -15   6   1       10.26       11.33      7.03 o 
 -14   6   1        6.40        1.19      5.36 o 
 -13   6   1        1.63       -4.56      5.12 o 
 -12   6   1      106.90      103.11      6.67 o 
 -11   6   1       74.62       57.38      5.34 o 
 -10   6   1        4.57        4.15      3.43 o 
  -9   6   1      189.18      190.09      9.57 o 
  -8   6   1      220.06      212.20      6.41 o 
  -7   6   1      253.56      262.15      6.05 o 
  -6   6   1        0.00       -1.94      2.86 o 
  -5   6   1       45.75       47.27      2.86 o 
  -4   6   1        3.24        3.90      1.76 o 
  -3   6   1     1231.03     1258.06     13.28 o 
  -2   6   1        6.19        3.83      2.14 o 
  -1   6   1      332.09      370.13      5.92 o 
   0   6   1     1969.19     2090.43     18.46 o 
   1   6   1       18.03       23.92      2.53 o 
   2   6   1      224.92      242.32      3.70 o 
   3   6   1       29.42       30.95      2.20 o 
   4   6   1        5.19        5.59      2.05 o 
   5   6   1      394.37      453.29      8.04 o 
   6   6   1       26.44       25.81      3.99 o 
   7   6   1       46.15       37.07      3.34 o 
   8   6   1       95.04       99.57      6.09 o 
   9   6   1      178.24      200.15      7.11 o 
  10   6   1        6.35        5.06      3.98 o 
  11   6   1        0.06       -4.82      4.91 o 
  12   6   1        1.29        1.15      4.62 o 
  13   6   1        0.13        2.08      5.84 o 
  14   6   1       13.80       14.86      8.19 o 
  15   6   1        0.00        7.09      7.13 o 
  16   6   1        0.03       -6.10     12.77 o 
 -16   7   1        1.27        9.47     10.50 o 
 -15   7   1       11.61       36.10      9.32 o 
 -14   7   1        1.14        6.96      8.72 o 
 -13   7   1        3.16        5.59      5.88 o 
 -12   7   1        5.61        8.38      4.95 o 
 -11   7   1        4.98        0.87      4.66 o 
 -10   7   1      100.51       88.85      6.70 o 
  -9   7   1       61.82       59.90      5.54 o 
  -8   7   1       21.38       19.02      4.13 o 
  -7   7   1        0.86        0.30      2.99 o 
  -6   7   1        4.79        8.65      2.45 o 
  -5   7   1       44.41       36.40      3.08 o 
  -4   7   1       48.28       48.09      2.80 o 
  -3   7   1       80.14       87.00      4.80 o 
  -2   7   1      222.87      232.57      4.40 o 
  -1   7   1        5.64        5.27      2.34 o 
   0   7   1     1292.26     1352.70     16.97 o 
   1   7   1       70.43       75.01      3.62 o 
   2   7   1      575.62      661.04      9.25 o 
   3   7   1        2.15        1.39      1.88 o 
   4   7   1      136.99      141.25      4.04 o 
   5   7   1       25.89       28.30      3.60 o 
   6   7   1       65.11       70.98      4.43 o 
   7   7   1       78.37       69.04      4.50 o 
   8   7   1      105.54       90.11     11.43 o 
   9   7   1      326.27      325.42      8.14 o 
  10   7   1        2.66       -0.43      3.83 o 
  11   7   1       20.39       17.23      5.27 o 
  12   7   1        0.30        4.44      6.18 o 
  13   7   1        2.68        7.91      5.67 o 
  14   7   1        0.57        6.99      5.88 o 
  15   7   1        0.37        2.03      7.18 o 
  16   7   1        1.99        0.50      6.70 o 
 -16   8   1        9.59       31.72      8.43 o 
 -15   8   1        0.30        4.77      6.82 o 
 -14   8   1       10.79       24.73      7.55 o 
 -13   8   1        1.82       -0.44      5.26 o 
 -12   8   1        2.58        6.81      5.62 o 
 -11   8   1        1.80       -3.77      5.73 o 
 -10   8   1       48.75       54.12      5.93 o 
  -9   8   1        8.87       12.43      6.35 o 
  -8   8   1      329.57      306.69      8.33 o 
  -7   8   1      118.12      127.45      5.24 o 
  -6   8   1        2.59        3.93      2.56 o 
  -5   8   1      256.78      254.27      5.45 o 
  -4   8   1      203.64      195.74      5.19 o 
  -3   8   1       15.12       17.20      2.76 o 
  -2   8   1        1.88        2.08      2.80 o 
  -1   8   1       32.88       43.86      3.64 o 
   0   8   1      169.26      157.83      4.15 o 
   1   8   1      349.73      368.91      6.49 o 
   2   8   1      106.00      104.96      3.65 o 
   3   8   1       11.65       15.13      2.64 o 
   4   8   1       26.34       27.32      2.74 o 
   5   8   1       18.37       11.50      3.25 o 
   6   8   1        7.03        4.05      3.31 o 
   7   8   1      102.52      110.68      8.01 o 
   8   8   1        8.77        8.16      3.84 o 
   9   8   1        3.59        4.81      4.03 o 
  10   8   1       54.44       53.93      8.22 o 
  11   8   1        6.76        1.32      4.98 o 
  12   8   1        2.13        3.26      8.66 o 
  13   8   1       10.42       15.08      6.15 o 
  14   8   1       10.44       17.12     10.47 o 
  15   8   1       25.74       41.59      9.96 o 
 -15   9   1        1.22        3.82      6.71 o 
 -14   9   1        3.39        2.13      6.39 o 
 -13   9   1        0.06       13.53      9.79 o 
 -12   9   1        0.19        1.03      6.26 o 
 -11   9   1        4.23        9.19      5.41 o 
 -10   9   1       44.91       32.77      6.33 o 
  -9   9   1        6.27        6.06      5.37 o 
  -8   9   1        2.46        4.72      4.33 o 
  -7   9   1       19.79       14.88      3.83 o 
  -6   9   1        3.08        2.12      2.90 o 
  -5   9   1       23.00       19.61      4.31 o 
  -4   9   1       32.75       21.71      4.45 o 
  -3   9   1        5.01        7.79      3.57 o 
  -2   9   1      107.13      106.09      4.30 o 
  -1   9   1       76.49       71.11      4.31 o 
   0   9   1       92.54       90.55      3.78 o 
   1   9   1       18.98       22.78      3.50 o 
   2   9   1       90.28       83.06      4.54 o 
   3   9   1        4.70        2.63      2.71 o 
   4   9   1       19.75       17.20      3.06 o 
   5   9   1       15.72        8.34      2.78 o 
   6   9   1       55.63       58.24      5.54 o 
   7   9   1        7.74        7.09      3.61 o 
   8   9   1        3.74        1.17      4.51 o 
   9   9   1        0.11        2.20      4.54 o 
  10   9   1        1.77        9.82      5.03 o 
  11   9   1        0.07        7.11      9.48 o 
  12   9   1        2.74       -0.92      5.77 o 
  13   9   1        0.13        8.45      8.06 o 
  14   9   1        0.78       14.92      9.36 o 
 -14  10   1        7.91       13.12      8.35 o 
 -13  10   1        0.74       -0.82      8.37 o 
 -12  10   1        2.12        8.38      6.27 o 
 -11  10   1       10.74       15.96      7.46 o 
 -10  10   1        8.71        2.41      6.15 o 
  -9  10   1       10.71        7.61      4.58 o 
  -8  10   1       29.61       15.58      6.85 o 
  -7  10   1        0.04       -3.43      3.43 o 
  -6  10   1       23.30       24.30      4.68 o 
  -5  10   1       29.61       38.24      4.20 o 
  -4  10   1        0.03        0.86      2.88 o 
  -3  10   1        0.29        3.64      3.03 o 
  -2  10   1       21.79       12.45      5.47 o 
  -1  10   1      125.81      120.01      4.48 o 
   0  10   1      189.78      187.85      5.91 o 
   1  10   1      273.44      293.00     11.38 o 
   2  10   1       81.90       93.33      4.20 o 
   3  10   1       41.15       39.04      8.09 o 
   4  10   1       96.40       83.30      6.23 o 
   5  10   1        0.70        0.04      3.13 o 
   6  10   1       15.66       13.49      4.31 o 
   7  10   1       48.05       32.74      8.13 o 
   8  10   1        8.81        8.16      4.48 o 
   9  10   1        0.11        0.08      6.03 o 
  10  10   1        0.19        2.30      5.53 o 
  11  10   1        1.71        7.10      6.30 o 
  12  10   1        1.43       21.47      8.45 o 
  13  10   1        3.59       11.76      8.89 o 
 -13  11   1        0.12       20.04      8.92 o 
 -12  11   1        0.21       11.23      7.85 o 
 -11  11   1        7.19        9.23      5.96 o 
 -10  11   1        4.27        3.07      6.14 o 
  -9  11   1        4.91        2.66      4.79 o 
  -8  11   1        1.21        3.90      5.13 o 
  -7  11   1        0.59       -0.92      5.26 o 
  -6  11   1        0.87       -0.07      4.16 o 
  -5  11   1        0.47       -1.80      3.26 o 
  -4  11   1       19.27       20.03      3.70 o 
  -3  11   1       14.71       11.41      3.88 o 
  -2  11   1       70.81       57.78     15.43 o 
  -1  11   1       37.11       19.73     11.09 o 
   0  11   1        1.26       -2.75      3.30 o 
   1  11   1        2.51        2.69      3.73 o 
   2  11   1       17.28        7.20      3.68 o 
   3  11   1      122.64      117.91      5.79 o 
   4  11   1       13.02        7.10      4.51 o 
   5  11   1        3.70        2.69      4.02 o 
   6  11   1       26.41       34.75      5.22 o 
   7  11   1       24.88       27.71      4.68 o 
   8  11   1        3.06        9.15      4.35 o 
   9  11   1        3.90       15.06      5.92 o 
  10  11   1       11.39       18.20      7.51 o 
  11  11   1        1.39       -0.63      5.11 o 
  12  11   1        0.12       15.99      8.89 o 
 -12  12   1       10.12       16.64      6.85 o 
 -11  12   1        0.60        9.51      6.79 o 
 -10  12   1       13.92       17.48     10.39 o 
  -9  12   1        1.88       -1.01      4.96 o 
  -8  12   1        1.85        1.97      4.91 o 
  -7  12   1        3.10        2.46      4.09 o 
  -6  12   1        8.15        3.95      5.09 o 
  -5  12   1        4.86        8.75      4.66 o 
  -4  12   1        0.06        2.42      3.66 o 
  -3  12   1        0.62        1.33      3.20 o 
  -2  12   1        0.52        1.39      3.57 o 
  -1  12   1        6.54        9.98      4.87 o 
   0  12   1        0.93       -1.54      3.46 o 
   1  12   1        1.17        2.63      3.36 o 
   2  12   1        7.90        4.95      3.30 o 
   3  12   1       26.89       20.41      4.17 o 
   4  12   1       37.18       36.36      6.48 o 
   5  12   1       10.04        5.87      5.09 o 
   6  12   1       14.84       10.92      6.39 o 
   7  12   1        7.13       12.70      7.18 o 
   8  12   1        4.13        6.98      5.25 o 
   9  12   1        0.72       -0.48      5.44 o 
  10  12   1        0.32        2.40      5.79 o 
  11  12   1        9.34       17.82      7.85 o 
 -10  13   1        1.38       20.77      8.20 o 
  -9  13   1       11.75       26.65      7.59 o 
  -8  13   1        5.35        5.38      6.87 o 
  -7  13   1        1.37        7.11      6.21 o 
  -6  13   1        1.24        2.41      4.21 o 
  -5  13   1        0.55        4.31      4.38 o 
  -4  13   1        5.22        9.98      4.02 o 
  -3  13   1       16.40       13.43      4.92 o 
  -2  13   1        1.31        3.53      4.59 o 
  -1  13   1        1.23        0.68      5.37 o 
   0  13   1        0.95       -0.45      3.67 o 
   1  13   1        1.17        4.50      5.10 o 
   2  13   1       12.62        8.59      4.85 o 
   3  13   1        0.01        4.15      4.09 o 
   4  13   1        1.96        1.21      3.68 o 
   5  13   1        0.05        1.23      4.29 o 
   6  13   1        4.53        5.36      5.09 o 
   7  13   1        4.27       19.85      5.59 o 
   8  13   1        5.66       10.17      5.25 o 
   9  13   1        0.14       15.34     12.19 o 
  -8  14   1        0.27        7.22      8.03 o 
  -7  14   1       12.93       20.34      7.69 o 
  -6  14   1        8.13       17.07      5.92 o 
  -5  14   1        2.85        7.27      4.78 o 
  -4  14   1        0.00        7.63      6.91 o 
  -3  14   1        2.79       13.08      5.61 o 
  -2  14   1        1.31        4.39      4.36 o 
  -1  14   1        4.80       11.55      7.03 o 
   0  14   1        0.06        3.22      5.12 o 
   1  14   1        0.21       12.38      5.90 o 
   2  14   1        0.03       -4.30      5.13 o 
   3  14   1        2.21        7.20      5.28 o 
   4  14   1        0.60        0.01      5.37 o 
   5  14   1        0.05        3.84      4.71 o 
   6  14   1       11.24       24.03      7.06 o 
   7  14   1        0.00        2.50      4.93 o 
  -5  15   1        1.98       13.07      5.59 o 
  -4  15   1        3.63        6.81      5.51 o 
  -3  15   1        0.58       10.01      6.04 o 
  -2  15   1        0.02       10.90      6.49 o 
  -1  15   1       27.03       46.12      9.66 o 
   0  15   1        7.17       10.00      5.73 o 
   1  15   1        0.13        6.59      6.06 o 
   2  15   1        0.21       17.30      9.99 o 
   3  15   1        0.24        4.63     10.71 o 
   4  15   1        1.34        3.08      7.00 o 
 -19   0   2        4.90       18.29     15.94 o 
 -18   0   2        5.82       15.45     11.74 o 
 -17   0   2        3.97       12.31     14.66 o 
 -16   0   2        3.16       16.02      9.64 o 
 -15   0   2        1.62       -1.35      7.17 o 
 -14   0   2       16.46       18.75     13.37 o 
 -13   0   2        0.63       -0.22      7.06 o 
 -12   0   2        7.68        3.29      5.70 o 
 -11   0   2       41.82       53.76      8.89 o 
 -10   0   2       71.47       72.42     18.94 o 
  -9   0   2       54.30       54.52      8.49 o 
  -8   0   2     1076.30     1185.03     21.16 o 
  -7   0   2     4812.64     4735.26     69.24 o 
  -6   0   2      702.69      621.16     11.22 o 
  -5   0   2     1909.71     1896.71     37.94 o 
  -4   0   2     5802.82     5354.86     70.79 o 
  -3   0   2     3536.56     3382.53     37.00 o 
  -2   0   2     4097.48     3821.70    102.56 o 
  -1   0   2    45961.13    53432.79   1239.99 o 
   0   0   2      411.71      442.35      3.25 o 
   1   0   2     7758.92     7251.64     63.38 o 
   2   0   2     2131.68     1930.00     22.36 o 
   3   0   2       12.57       15.23      3.60 o 
   4   0   2      130.98      124.90      5.07 o 
   5   0   2      484.52      484.55     12.49 o 
   6   0   2      647.46      629.72     10.80 o 
   7   0   2      423.73      436.13      9.79 o 
   8   0   2      379.87      368.83     10.22 o 
   9   0   2      331.35      331.16     10.75 o 
  10   0   2       19.24       23.82      6.05 o 
  11   0   2        3.00       -7.23      9.41 o 
  12   0   2        2.42        9.16      9.91 o 
  13   0   2       37.18       38.40     19.62 o 
  14   0   2       23.61       39.16     15.68 o 
  15   0   2       33.50       34.93     13.73 o 
  16   0   2       17.69       15.16     15.02 o 
  17   0   2        1.92        8.12      9.63 o 
 -19   1   2        4.01       20.58     11.31 o 
 -18   1   2        7.67        8.68      7.82 o 
 -17   1   2       20.67       24.83      9.54 o 
 -16   1   2       26.40       19.00     12.36 o 
 -15   1   2        1.42        9.17      5.86 o 
 -14   1   2        0.04        4.09      6.87 o 
 -13   1   2        0.06        0.88      5.17 o 
 -12   1   2       57.52       45.81      6.45 o 
 -11   1   2       40.81       43.97      5.86 o 
 -10   1   2       50.72       61.05      4.88 o 
  -9   1   2      457.98      439.75      8.93 o 
  -8   1   2       75.82       90.86      4.21 o 
  -7   1   2      319.12      312.44      5.35 o 
  -6   1   2        8.41        4.32      2.11 o 
  -5   1   2     2279.68     2177.02     19.14 o 
  -4   1   2      447.77      407.83      5.38 o 
  -3   1   2      442.43      380.62      6.98 o 
  -2   1   2      754.55      759.62     10.52 o 
  -1   1   2      137.39      125.68      1.10 o 
   0   1   2     1545.30     1566.04      7.85 o 
   1   1   2      574.53      564.43      5.04 o 
   2   1   2      163.01      146.84      2.50 o 
   3   1   2       16.21       13.57      1.54 o 
   4   1   2       75.08       75.11      3.79 o 
   5   1   2        0.20        1.18      2.05 o 
   6   1   2       42.88       41.82      4.66 o 
   7   1   2       10.44       12.58      3.70 o 
   8   1   2       19.18       10.17      4.13 o 
   9   1   2       45.21       49.80      7.15 o 
  10   1   2       21.49       19.96      5.82 o 
  11   1   2        0.99        6.15      5.64 o 
  12   1   2        1.86        4.02      4.05 o 
  13   1   2        0.01       -1.18      4.53 o 
  14   1   2      105.98      101.99      8.33 o 
  15   1   2       18.09        1.97      6.71 o 
  16   1   2        0.68        7.69      7.28 o 
  17   1   2        7.77       19.23      7.98 o 
 -19   2   2        0.43       -2.44     23.62 o 
 -18   2   2        1.08        0.50      8.36 o 
 -17   2   2        3.34       14.71      8.13 o 
 -16   2   2        2.81       14.06      8.23 o 
 -15   2   2        0.00       -3.80      9.72 o 
 -14   2   2       15.09        8.26      6.35 o 
 -13   2   2       20.94       26.15      6.02 o 
 -12   2   2        8.98       10.73      5.47 o 
 -11   2   2      236.89      254.52      9.05 o 
 -10   2   2      272.87      309.02      8.14 o 
  -9   2   2       99.59       91.57      5.88 o 
  -8   2   2       74.95       87.83      3.83 o 
  -7   2   2        4.52        6.88      2.73 o 
  -6   2   2      249.14      236.70      7.09 o 
  -5   2   2        2.07        5.16      2.12 o 
  -4   2   2        1.42       -0.72      1.71 o 
  -3   2   2       74.70       72.52      6.47 o 
  -2   2   2       77.93       71.50      2.29 o 
  -1   2   2       42.75       56.76      1.92 o 
   0   2   2     4204.62     3978.84     34.11 o 
   1   2   2     3790.74     3705.10     23.58 o 
   2   2   2     4768.13     4539.72     31.57 o 
   3   2   2     3484.55     3416.97     23.88 o 
   4   2   2       84.84       81.52      4.54 o 
   5   2   2      307.18      343.17      5.09 o 
   6   2   2      312.26      347.59      6.27 o 
   7   2   2        0.52        1.46      2.36 o 
   8   2   2        1.33        0.93      2.56 o 
   9   2   2      202.81      214.19      6.27 o 
  10   2   2       44.71       41.53      4.80 o 
  11   2   2       69.99       70.28      5.72 o 
  12   2   2      141.98      131.56      8.35 o 
  13   2   2        5.14        8.38      4.80 o 
  14   2   2        8.73        8.95      5.28 o 
  15   2   2       43.71       56.38      9.31 o 
  16   2   2        2.47       16.06      7.88 o 
  17   2   2        3.72        9.77      7.03 o 
 -18   3   2        1.49        0.86      6.46 o 
 -17   3   2        5.77       18.44      7.17 o 
 -16   3   2        6.15        7.97      5.98 o 
 -15   3   2       53.39       42.53     10.02 o 
 -14   3   2       48.09       47.81      9.32 o 
 -13   3   2      199.16      202.54     10.53 o 
 -12   3   2       22.19       22.25      7.97 o 
 -11   3   2      332.06      343.33     10.38 o 
 -10   3   2       32.21       26.31      4.86 o 
  -9   3   2       37.26       39.94      4.43 o 
  -8   3   2      303.76      303.75     11.46 o 
  -7   3   2       67.00       63.88      5.45 o 
  -6   3   2      592.57      576.95      6.51 o 
  -5   3   2       16.80       15.41      2.38 o 
  -4   3   2      107.24      120.46      2.25 o 
  -3   3   2      197.53      212.67      3.41 o 
  -2   3   2       42.85       28.97      1.13 o 
  -1   3   2       28.19       27.39      1.01 o 
   0   3   2      392.73      371.59      5.72 o 
   1   3   2      891.00      851.99      6.96 o 
   2   3   2      700.24      698.79      5.32 o 
   3   3   2      351.46      337.37      4.18 o 
   4   3   2      125.40      148.05      2.94 o 
   5   3   2     2988.88     3122.41     27.36 o 
   6   3   2       99.56      114.96      4.71 o 
   7   3   2       16.88       14.14      3.22 o 
   8   3   2      324.26      347.14      6.87 o 
   9   3   2      499.13      499.93     10.81 o 
  10   3   2       10.55       11.58      3.95 o 
  11   3   2      240.77      230.58      9.45 o 
  12   3   2        3.50       -1.37      4.18 o 
  13   3   2       13.11        5.48      5.81 o 
  14   3   2       19.33       33.67      6.73 o 
  15   3   2        1.59       15.89      8.47 o 
  16   3   2        2.01       14.02      8.32 o 
  17   3   2        0.00        6.01      7.56 o 
 -18   4   2        6.43       -0.27      6.34 o 
 -17   4   2        3.80       22.20      8.38 o 
 -16   4   2       49.62       37.48      8.12 o 
 -15   4   2       23.51       32.66      9.31 o 
 -14   4   2       10.19        4.05      4.92 o 
 -13   4   2       61.04       50.06      5.65 o 
 -12   4   2       15.80       12.91      4.49 o 
 -11   4   2       35.52       48.61      4.90 o 
 -10   4   2       90.82       88.95      7.33 o 
  -9   4   2       14.23       13.18      3.56 o 
  -8   4   2      353.15      336.47      5.80 o 
  -7   4   2        2.57        3.40      1.96 o 
  -6   4   2       29.39       19.34      2.66 o 
  -5   4   2      166.86      159.20      3.59 o 
  -4   4   2      104.80      118.80      2.82 o 
  -3   4   2       81.06       75.46      2.65 o 
  -2   4   2      819.45      803.34      6.31 o 
  -1   4   2      859.79      823.57      6.37 o 
   0   4   2        2.84        3.53      2.06 o 
   1   4   2      584.87      570.63      4.15 o 
   2   4   2      251.38      259.87      3.50 o 
   3   4   2     1628.48     1780.63     13.77 o 
   4   4   2      607.84      600.00      5.93 o 
   5   4   2     1138.01     1188.31     10.33 o 
   6   4   2      229.71      225.95      4.35 o 
   7   4   2      538.32      562.01      9.93 o 
   8   4   2        1.25       -0.64      2.98 o 
   9   4   2       18.60       27.35      4.14 o 
  10   4   2       26.33       28.49      4.99 o 
  11   4   2      114.62      110.04      8.72 o 
  12   4   2        6.61        9.92      5.03 o 
  13   4   2        2.93        7.70      5.97 o 
  14   4   2       13.34       22.69      6.37 o 
  15   4   2        0.67        2.54      6.08 o 
  16   4   2        0.38       -0.11      8.50 o 
  17   4   2        0.35       21.30     16.95 o 
 -18   5   2        9.31       28.04     10.77 o 
 -17   5   2        1.51       16.75      8.58 o 
 -16   5   2        8.37       14.26      6.62 o 
 -15   5   2        0.72        5.32      5.78 o 
 -14   5   2       25.55       31.52      6.00 o 
 -13   5   2        6.68        8.98      5.31 o 
 -12   5   2      132.86      143.45      6.66 o 
 -11   5   2      445.35      451.01     10.98 o 
 -10   5   2      462.30      458.66      9.83 o 
  -9   5   2        1.34        4.54      3.09 o 
  -8   5   2        2.29        0.10      2.56 o 
  -7   5   2      138.70      136.04      4.43 o 
  -6   5   2       11.69       11.01      2.38 o 
  -5   5   2      238.69      236.75      4.40 o 
  -4   5   2        9.24        9.19      1.53 o 
  -3   5   2       74.31       73.83      3.88 o 
  -2   5   2        8.79        8.76      1.78 o 
  -1   5   2     1391.48     1353.69      9.45 o 
   0   5   2       58.34       54.57      2.72 o 
   1   5   2      812.37      825.64      6.47 o 
   2   5   2     5679.22     5981.13     52.68 o 
   3   5   2      873.67      718.28      7.88 o 
   4   5   2     1638.31     1572.61     14.66 o 
   5   5   2     1088.35     1091.03     10.35 o 
   6   5   2      955.92      937.65     12.53 o 
   7   5   2      185.92      222.87      6.47 o 
   8   5   2        0.05        1.82      3.02 o 
   9   5   2       29.54       30.62      4.26 o 
  10   5   2       48.66       48.04      6.41 o 
  11   5   2        0.00        1.19      5.37 o 
  12   5   2        4.19        7.79      6.44 o 
  13   5   2       10.25       11.17      8.80 o 
  14   5   2        5.99        7.03      6.45 o 
  15   5   2        1.29       21.00      7.94 o 
  16   5   2        0.03       10.98      8.09 o 
 -17   6   2        0.05        7.14      8.45 o 
 -16   6   2        0.54        4.05      6.25 o 
 -15   6   2       38.23       43.82      7.50 o 
 -14   6   2       16.98       28.26      9.59 o 
 -13   6   2        2.69       -2.11      3.99 o 
 -12   6   2       11.47       16.96      5.02 o 
 -11   6   2      468.29      482.85     10.27 o 
 -10   6   2      118.99       94.42     12.17 o 
  -9   6   2       13.82        8.84      3.94 o 
  -8   6   2      134.47      129.60      5.18 o 
  -7   6   2       15.97       16.03      2.86 o 
  -6   6   2      127.99      118.10      4.39 o 
  -5   6   2       10.69       12.60      1.88 o 
  -4   6   2      533.15      527.26      7.98 o 
  -3   6   2      455.21      474.15      8.46 o 
  -2   6   2     1026.28     1003.75     12.19 o 
  -1   6   2      139.94      149.20      6.12 o 
   0   6   2      210.64      233.60      5.82 o 
   1   6   2      940.40      982.87     14.61 o 
   2   6   2      167.81      162.85      3.35 o 
   3   6   2       70.70       70.88      2.70 o 
   4   6   2       26.63       29.87      3.31 o 
   5   6   2       69.75       65.45      7.67 o 
   6   6   2      185.50      169.42      4.30 o 
   7   6   2       36.98       32.43      3.77 o 
   8   6   2        0.11        2.72      3.24 o 
   9   6   2       51.67       50.07      4.69 o 
  10   6   2       48.33       43.21      4.83 o 
  11   6   2        7.49        1.49      4.91 o 
  12   6   2        0.07       -1.59      5.10 o 
  13   6   2        0.20        6.43      6.45 o 
  14   6   2        0.19        4.56      5.83 o 
  15   6   2        4.58        4.63      6.21 o 
  16   6   2       17.17       35.88      9.05 o 
 -17   7   2        8.59        7.38      6.56 o 
 -16   7   2        0.61       16.90      6.86 o 
 -15   7   2        4.44        7.75      6.09 o 
 -14   7   2        3.24       -0.01      7.60 o 
 -13   7   2       34.88       33.51      8.31 o 
 -12   7   2        0.24       -2.06      5.62 o 
 -11   7   2       19.57       15.43      4.89 o 
 -10   7   2      148.95      151.62      9.03 o 
  -9   7   2      519.06      547.89     11.45 o 
  -8   7   2      498.08      478.84     10.70 o 
  -7   7   2        5.90       10.43      3.14 o 
  -6   7   2      887.64      836.00     11.63 o 
  -5   7   2        1.81        1.41      1.78 o 
  -4   7   2      113.06      127.42      3.32 o 
  -3   7   2        1.62       -0.97      2.29 o 
  -2   7   2      141.33      151.12      3.77 o 
  -1   7   2      127.49      125.53      2.82 o 
   0   7   2      103.75      115.54      5.17 o 
   1   7   2        0.82        2.01      2.31 o 
   2   7   2       69.73       78.79      3.06 o 
   3   7   2        4.22        2.27      2.09 o 
   4   7   2        0.07        0.05      2.10 o 
   5   7   2       40.73       30.53      3.14 o 
   6   7   2      143.17      127.26      5.01 o 
   7   7   2       62.20       49.50      4.57 o 
   8   7   2      352.80      382.34     10.23 o 
   9   7   2       48.46       42.39      6.00 o 
  10   7   2        0.20        0.23      4.02 o 
  11   7   2       13.92        9.73      5.10 o 
  12   7   2        1.11        3.13      5.59 o 
  13   7   2        1.53        5.45      7.27 o 
  14   7   2        0.72       -5.15      7.60 o 
  15   7   2        4.69        9.17     10.36 o 
 -16   8   2        0.00       -1.81      6.39 o 
 -15   8   2        1.59       17.66     11.74 o 
 -14   8   2        0.06        4.82      6.45 o 
 -13   8   2        0.26       -5.80      5.80 o 
 -12   8   2       16.17       19.01      5.24 o 
 -11   8   2        0.49        5.12      4.92 o 
 -10   8   2       29.68       29.81      7.99 o 
  -9   8   2       30.61       27.45      7.34 o 
  -8   8   2     1061.15     1026.46     18.03 o 
  -7   8   2       61.95       54.80      3.90 o 
  -6   8   2        8.66        9.51      2.57 o 
  -5   8   2      337.89      332.16      6.14 o 
  -4   8   2      219.78      229.70      6.31 o 
  -3   8   2       44.72       54.36      3.12 o 
  -2   8   2      176.10      189.21      6.42 o 
  -1   8   2       16.66       18.00      2.89 o 
   0   8   2       54.38       62.68      2.83 o 
   1   8   2       20.20       21.18      2.66 o 
   2   8   2      246.43      255.23      5.13 o 
   3   8   2       28.47       33.01      2.90 o 
   4   8   2        2.64        2.31      2.17 o 
   5   8   2        0.28        0.73      2.48 o 
   6   8   2       50.09       39.46      3.73 o 
   7   8   2        1.00        2.59      3.95 o 
   8   8   2       19.53        9.38      4.43 o 
   9   8   2        0.15        4.07      4.26 o 
  10   8   2        7.06       14.29      6.94 o 
  11   8   2        0.44        5.40      4.47 o 
  12   8   2        4.52        1.76      5.92 o 
  13   8   2        1.69       -2.25      7.90 o 
  14   8   2        5.92        5.88      7.30 o 
  15   8   2       18.29       37.24     15.68 o 
 -15   9   2        0.02       11.50      7.24 o 
 -14   9   2        0.15       14.70      8.74 o 
 -13   9   2        0.50       10.21      8.07 o 
 -12   9   2       18.00       34.79      6.80 o 
 -11   9   2       22.78       19.19      5.56 o 
 -10   9   2        1.84        1.16      3.78 o 
  -9   9   2        7.97        9.87      5.10 o 
  -8   9   2       29.97       15.14      5.86 o 
  -7   9   2        2.56        2.96      3.68 o 
  -6   9   2       27.61       16.38      3.84 o 
  -5   9   2      298.58      293.03      6.63 o 
  -4   9   2      210.91      210.93      5.50 o 
  -3   9   2       24.68       23.82      2.73 o 
  -2   9   2      197.15      188.42      4.50 o 
  -1   9   2      212.42      237.12      5.96 o 
   0   9   2        5.92       10.07      2.74 o 
   1   9   2        0.00       -0.23      2.27 o 
   2   9   2      241.67      256.95      6.13 o 
   3   9   2       37.33       31.18      3.22 o 
   4   9   2       55.20       50.32      3.28 o 
   5   9   2        3.33        6.72      3.27 o 
   6   9   2        4.60        5.59      3.97 o 
   7   9   2        0.00        3.95      4.11 o 
   8   9   2        4.01        0.85      4.74 o 
   9   9   2       43.04       28.03      6.38 o 
  10   9   2        0.23        3.13      5.61 o 
  11   9   2       25.11       22.44      8.08 o 
  12   9   2        9.82       12.02      7.21 o 
  13   9   2        1.26       23.36      8.44 o 
  14   9   2        4.41        6.13      9.94 o 
 -14  10   2        2.95        7.93      6.29 o 
 -13  10   2        0.28        4.40      6.11 o 
 -12  10   2        0.63       10.23      8.61 o 
 -11  10   2       10.52        6.04      5.45 o 
 -10  10   2       19.94       10.97      6.11 o 
  -9  10   2        9.06        3.26      4.17 o 
  -8  10   2        8.63        3.94      3.59 o 
  -7  10   2       17.83        8.06      5.70 o 
  -6  10   2      110.10       96.88     12.11 o 
  -5  10   2      145.67      159.35      5.83 o 
  -4  10   2      459.23      494.16     10.37 o 
  -3  10   2        0.14       -0.65      2.66 o 
  -2  10   2       90.22       78.62      6.06 o 
  -1  10   2       18.77       14.34      4.48 o 
   0  10   2      108.06      111.54      7.08 o 
   1  10   2      186.86      197.71      6.30 o 
   2  10   2       84.21       83.03      8.71 o 
   3  10   2        3.10        4.57      3.17 o 
   4  10   2       16.60       19.58      3.66 o 
   5  10   2       78.64       51.70      5.50 o 
   6  10   2        3.62        4.50      2.89 o 
   7  10   2       40.73       44.10      5.26 o 
   8  10   2        9.40        8.31      3.66 o 
   9  10   2        7.80        1.79      5.62 o 
  10  10   2        3.00       16.53      6.94 o 
  11  10   2       27.53       45.42      9.50 o 
  12  10   2       10.26        8.90      7.49 o 
  13  10   2        0.75        5.49     10.64 o 
 -13  11   2        0.07        5.59      6.50 o 
 -12  11   2        1.35       19.22      7.47 o 
 -11  11   2        2.19        9.84      6.23 o 
 -10  11   2        4.79        7.03      5.61 o 
  -9  11   2        0.06        3.58      4.84 o 
  -8  11   2        9.93        4.56      5.06 o 
  -7  11   2        0.27        1.67      3.47 o 
  -6  11   2        1.29        1.11      3.53 o 
  -5  11   2       70.94       68.40      5.31 o 
  -4  11   2        0.73        2.14      3.25 o 
  -3  11   2       13.77        7.99      4.63 o 
  -2  11   2       38.80       27.43      4.60 o 
  -1  11   2        0.00       -0.69      4.19 o 
   0  11   2        2.47       -0.77      4.10 o 
   1  11   2        2.70        5.40      3.29 o 
   2  11   2       11.91       13.54      3.55 o 
   3  11   2        2.41        1.14      3.35 o 
   4  11   2        5.60       10.43      3.77 o 
   5  11   2        6.10        5.28      3.75 o 
   6  11   2        0.03       -4.12      4.76 o 
   7  11   2        3.29        5.86      4.07 o 
   8  11   2        4.14        1.89      4.10 o 
   9  11   2        0.28       -1.90      4.20 o 
  10  11   2        2.37       22.04      8.83 o 
  11  11   2       14.05       24.58      8.34 o 
  12  11   2        1.43        4.15      8.34 o 
 -12  12   2        0.26       14.31      9.56 o 
 -11  12   2        2.91        3.72      6.08 o 
 -10  12   2        0.11        1.36      4.96 o 
  -9  12   2        2.97        8.06      5.60 o 
  -8  12   2        0.13        0.58      4.15 o 
  -7  12   2        0.18        4.61      4.17 o 
  -6  12   2        0.48        3.19      5.56 o 
  -5  12   2        0.51        6.57      3.48 o 
  -4  12   2       11.91       13.31      3.57 o 
  -3  12   2       16.90       13.90      5.02 o 
  -2  12   2       19.48       24.31      6.76 o 
  -1  12   2        1.03        0.73      4.07 o 
   0  12   2       44.52       34.41      6.41 o 
   1  12   2       20.01       15.00      4.30 o 
   2  12   2        4.09        6.22      3.64 o 
   3  12   2        0.04        2.72      4.16 o 
   4  12   2       25.90       24.72      5.64 o 
   5  12   2       37.88       36.61      6.48 o 
   6  12   2        4.65       13.86      4.86 o 
   7  12   2        0.01        6.99      5.34 o 
   8  12   2        4.08        3.53      5.74 o 
   9  12   2        5.03        5.92      5.73 o 
  10  12   2        0.59       13.48      7.67 o 
 -10  13   2        0.69       10.30      7.15 o 
  -9  13   2        0.56       20.09      9.64 o 
  -8  13   2       11.60       11.11      7.29 o 
  -7  13   2        5.29       10.65      5.17 o 
  -6  13   2        0.52       -0.78      4.37 o 
  -5  13   2       16.17       24.39      5.93 o 
  -4  13   2        7.92       16.97      5.05 o 
  -3  13   2        8.00        7.14      4.75 o 
  -2  13   2        7.58        6.91      5.47 o 
  -1  13   2        1.06        3.32      5.02 o 
   0  13   2        1.42        3.79      5.36 o 
   1  13   2        2.78        9.28      3.91 o 
   2  13   2       18.23       14.09      4.78 o 
   3  13   2       10.78        7.04      4.12 o 
   4  13   2        2.52        6.87      5.33 o 
   5  13   2        6.48        3.60      4.69 o 
   6  13   2       14.54        9.64      4.84 o 
   7  13   2       11.59       18.32      6.07 o 
   8  13   2        0.04        0.70      6.49 o 
   9  13   2        1.35        3.00     20.02 o 
  -8  14   2        4.18       24.97      8.46 o 
  -7  14   2        4.90       17.75      5.56 o 
  -6  14   2        1.49       10.36      5.19 o 
  -5  14   2        6.17       11.28      5.12 o 
  -4  14   2       12.38        6.51      4.09 o 
  -3  14   2        0.19        1.78      4.42 o 
  -2  14   2        0.22        2.89      6.13 o 
  -1  14   2        4.49       10.71      6.64 o 
   0  14   2        2.01        8.24      4.47 o 
   1  14   2        9.68       15.68      5.69 o 
   2  14   2        0.27        6.10      6.29 o 
   3  14   2        0.70        5.87      6.39 o 
   4  14   2        5.04        4.31      6.64 o 
   5  14   2        0.02       -0.47     11.63 o 
   6  14   2        0.07        7.79      9.77 o 
   7  14   2        3.50       -4.01      8.94 o 
  -5  15   2        0.12       -1.73      5.69 o 
  -4  15   2        2.12        2.87      6.11 o 
  -3  15   2        6.83       18.27      8.22 o 
  -2  15   2        1.31        8.32      6.85 o 
  -1  15   2        0.21       11.64      9.81 o 
   0  15   2        0.89        1.42      7.09 o 
   1  15   2       12.15       22.80      8.94 o 
   2  15   2        1.88       12.58     12.04 o 
   3  15   2        0.20       14.89      7.45 o 
 -19   1   3        9.53       23.57     11.30 o 
 -18   1   3        7.39       10.16      9.58 o 
 -17   1   3        0.07        0.55      9.23 o 
 -16   1   3        0.03       18.48     14.77 o 
 -15   1   3       83.34       84.97      9.05 o 
 -14   1   3        0.13        1.16      4.61 o 
 -13   1   3        9.90       21.06      6.43 o 
 -12   1   3        1.40        4.90      4.11 o 
 -11   1   3       46.41       50.07      4.90 o 
 -10   1   3      221.67      242.36      6.63 o 
  -9   1   3       33.90       36.01      4.18 o 
  -8   1   3       52.40       50.36      4.51 o 
  -7   1   3      687.87      687.67      9.40 o 
  -6   1   3     3518.94     3488.27     32.07 o 
  -5   1   3       56.84       59.69      3.23 o 
  -4   1   3     5938.86     5633.34     52.45 o 
  -3   1   3        8.35        6.52      1.67 o 
  -2   1   3    18443.13    19237.49    317.12 o 
  -1   1   3     1983.44     1956.94     10.68 o 
   0   1   3    10971.50    10525.63     78.98 o 
   1   1   3      661.33      586.96      4.44 o 
   2   1   3       94.33      108.15      2.98 o 
   3   1   3       52.25       55.44      2.31 o 
   4   1   3        1.49        0.89      1.68 o 
   5   1   3        9.58        9.62      2.43 o 
   6   1   3      171.44      169.08      4.92 o 
   7   1   3       94.91       94.31      4.42 o 
   8   1   3      145.01      150.03      5.91 o 
   9   1   3       42.43       47.53      6.34 o 
  10   1   3        0.34        5.20      4.05 o 
  11   1   3        0.03        8.87      4.65 o 
  12   1   3        0.00        1.94      5.74 o 
  13   1   3        8.05       15.97      6.26 o 
  14   1   3       15.38       29.20      8.75 o 
  15   1   3        0.96       -3.79      5.99 o 
  16   1   3        2.16       17.84      7.93 o 
  17   1   3        0.41        7.00      7.13 o 
 -19   2   3       21.18       37.82     11.07 o 
 -18   2   3       11.80       10.57      8.80 o 
 -17   2   3        2.02       23.56      8.44 o 
 -16   2   3        1.34       11.96      8.03 o 
 -15   2   3       17.89        9.83      6.36 o 
 -14   2   3       28.56       27.98      7.53 o 
 -13   2   3        1.31        2.56      4.74 o 
 -12   2   3       11.11        6.96      4.98 o 
 -11   2   3       82.76       94.51      6.21 o 
 -10   2   3       79.52       85.02      6.95 o 
  -9   2   3       54.96       76.58      6.11 o 
  -8   2   3      124.85      138.26      4.77 o 
  -7   2   3      303.65      321.16      9.31 o 
  -6   2   3       59.40       62.84      2.81 o 
  -5   2   3      955.86      959.58     10.74 o 
  -4   2   3      606.51      567.45      9.25 o 
  -3   2   3      566.29      507.83      6.36 o 
  -2   2   3       22.77       31.09      2.59 o 
  -1   2   3       18.62       18.41      0.96 o 
   0   2   3     2367.64     2365.90     15.78 o 
   1   2   3      131.71      119.19      2.23 o 
   2   2   3      558.01      522.98      4.86 o 
   3   2   3      410.73      416.71      5.75 o 
   4   2   3      554.98      577.62      6.17 o 
   5   2   3      213.89      257.84      5.15 o 
   6   2   3      234.67      241.56      4.91 o 
   7   2   3       54.30       47.65      4.62 o 
   8   2   3       22.67       22.54      3.22 o 
   9   2   3      140.18      148.24      7.30 o 
  10   2   3      111.58       88.83      6.46 o 
  11   2   3      171.52      173.72      8.00 o 
  12   2   3        0.85       -1.25      5.41 o 
  13   2   3       31.83       27.58      6.22 o 
  14   2   3        0.59        4.02      6.69 o 
  15   2   3       11.43       23.24      7.33 o 
  16   2   3       12.44       26.20      8.16 o 
 -18   3   3        0.17       10.59      7.87 o 
 -17   3   3        0.07       18.15      6.98 o 
 -16   3   3       40.21       52.05      8.28 o 
 -15   3   3        0.01       20.66     19.02 o 
 -14   3   3       29.98       29.63      6.69 o 
 -13   3   3       67.75       53.01      7.49 o 
 -12   3   3        6.46        2.24      4.00 o 
 -11   3   3        1.21        2.83      3.88 o 
 -10   3   3      135.97      133.06      7.50 o 
  -9   3   3      139.45      164.44      5.77 o 
  -8   3   3      114.25      100.37      4.08 o 
  -7   3   3       90.41      102.10      4.79 o 
  -6   3   3      408.32      405.45      7.03 o 
  -5   3   3       85.04       72.48      3.23 o 
  -4   3   3      198.98      209.47      3.49 o 
  -3   3   3       21.03       21.84      1.46 o 
  -2   3   3      784.80      823.14      7.02 o 
  -1   3   3       75.63       73.56      2.36 o 
   0   3   3       16.32       14.07      2.76 o 
   1   3   3      659.03      608.97      4.04 o 
   2   3   3       96.28       82.73      2.12 o 
   3   3   3     2678.44     2708.96     20.02 o 
   4   3   3     2948.90     3009.91     23.70 o 
   5   3   3       10.21       14.48      2.78 o 
   6   3   3      292.65      321.92      6.31 o 
   7   3   3       11.73       13.22      3.71 o 
   8   3   3      115.09      110.75     14.40 o 
   9   3   3        3.45        4.12      3.17 o 
  10   3   3       28.70       28.07      5.28 o 
  11   3   3        0.40        1.25      5.91 o 
  12   3   3       11.51       19.10      6.26 o 
  13   3   3       13.10       27.13      8.07 o 
  14   3   3        0.07        5.62      6.36 o 
  15   3   3       14.78       23.05      8.40 o 
  16   3   3        0.00       -0.44      7.73 o 
 -18   4   3        2.61       12.38      8.96 o 
 -17   4   3        9.98       15.97      7.57 o 
 -16   4   3       12.02       29.01      6.51 o 
 -15   4   3        1.24       -2.04      5.92 o 
 -14   4   3        0.13        7.19      4.95 o 
 -13   4   3       20.51       12.57      4.57 o 
 -12   4   3      313.05      315.86      9.05 o 
 -11   4   3       67.78       71.96      4.56 o 
 -10   4   3       23.52       23.80      3.89 o 
  -9   4   3       35.42       34.84      3.45 o 
  -8   4   3      174.77      161.15      4.70 o 
  -7   4   3       40.20       39.61      2.96 o 
  -6   4   3      205.59      209.70      4.61 o 
  -5   4   3      767.99      725.65      8.27 o 
  -4   4   3      507.20      477.00      8.20 o 
  -3   4   3       44.21       40.96      3.48 o 
  -2   4   3       48.48       47.76      1.88 o 
  -1   4   3     1501.86     1458.92     12.84 o 
   0   4   3      134.62      126.34      3.49 o 
   1   4   3      377.79      361.68      3.35 o 
   2   4   3     1511.38     1553.01     15.98 o 
   3   4   3       35.40       42.04      2.33 o 
   4   4   3      226.02      237.38      4.95 o 
   5   4   3      212.75      234.81      4.81 o 
   6   4   3      187.44      198.44      5.07 o 
   7   4   3       10.85        8.99      3.00 o 
   8   4   3        0.44        5.14      3.56 o 
   9   4   3        0.99        6.59      3.75 o 
  10   4   3      107.82      108.49     12.25 o 
  11   4   3       59.18       46.56      7.44 o 
  12   4   3       18.44       19.05      5.75 o 
  13   4   3       14.80       21.03      6.78 o 
  14   4   3        0.12       11.19      7.20 o 
  15   4   3        1.73        3.16      6.96 o 
  16   4   3        1.18        5.66     11.45 o 
 -18   5   3        6.52       13.43      7.99 o 
 -17   5   3       20.36       14.64      7.42 o 
 -16   5   3        0.08       -4.04      6.55 o 
 -15   5   3        6.82       11.41      6.29 o 
 -14   5   3       20.74        9.53      6.71 o 
 -13   5   3        8.59       11.20      5.92 o 
 -12   5   3      194.89      188.36      7.37 o 
 -11   5   3        0.81        2.48      3.19 o 
 -10   5   3       24.41       23.75      4.00 o 
  -9   5   3      135.91      128.45      5.00 o 
  -8   5   3        0.43        2.85      2.26 o 
  -7   5   3       91.73       88.54      3.38 o 
  -6   5   3      140.64      140.57      5.23 o 
  -5   5   3       69.63       79.59      4.41 o 
  -4   5   3      685.88      654.96     10.93 o 
  -3   5   3      292.48      301.72      4.43 o 
  -2   5   3        8.11        9.74      1.27 o 
  -1   5   3        0.87        2.72      1.66 o 
   0   5   3     1708.35     1865.94     14.38 o 
   1   5   3      192.98      212.54      2.84 o 
   2   5   3     1520.44     1618.16     25.76 o 
   3   5   3     2019.90     2026.34     16.15 o 
   4   5   3        1.35       -0.03      2.30 o 
   5   5   3      233.66      227.15      5.22 o 
   6   5   3      147.12      146.78      5.44 o 
   7   5   3        0.01        3.00      2.70 o 
   8   5   3       10.63       10.53      4.23 o 
   9   5   3        5.29        4.59      3.96 o 
  10   5   3        1.86        1.49      4.28 o 
  11   5   3       10.55        9.00      5.62 o 
  12   5   3       14.74       22.03      6.58 o 
  13   5   3        0.06       10.78      5.64 o 
  14   5   3        0.50        8.87      6.54 o 
  15   5   3        0.10        9.32      7.01 o 
  16   5   3        3.54       20.02      8.59 o 
 -17   6   3       12.87       23.54      7.94 o 
 -16   6   3       32.13       39.08      8.99 o 
 -15   6   3        1.00       -1.74      6.25 o 
 -14   6   3       28.92       37.70     10.55 o 
 -13   6   3       77.56       78.17      6.04 o 
 -12   6   3        2.49        4.82      4.61 o 
 -11   6   3        2.62        5.08      4.13 o 
 -10   6   3      152.81      146.72      7.17 o 
  -9   6   3      235.15      233.60      7.77 o 
  -8   6   3       78.19       80.06      5.84 o 
  -7   6   3      102.72       98.42      8.92 o 
  -6   6   3        0.29       -0.49      2.26 o 
  -5   6   3        3.78        4.18      1.92 o 
  -4   6   3       54.72       64.49      2.37 o 
  -3   6   3       34.86       49.08      2.49 o 
  -2   6   3        1.30        1.75      1.39 o 
  -1   6   3      107.39      109.30      5.80 o 
   0   6   3       39.13       40.63      3.30 o 
   1   6   3      481.51      507.12      6.27 o 
   2   6   3        0.03        0.06      1.68 o 
   3   6   3      284.73      265.32      5.30 o 
   4   6   3       51.02       45.10      3.70 o 
   5   6   3       17.82       19.80      2.45 o 
   6   6   3       35.68       37.57      3.39 o 
   7   6   3        9.47        6.55      4.46 o 
   8   6   3       22.93       26.58      5.02 o 
   9   6   3        4.47        1.92      3.44 o 
  10   6   3        8.64        6.59      4.28 o 
  11   6   3       38.90       45.96      7.32 o 
  12   6   3        0.33        7.59      5.34 o 
  13   6   3        0.85       23.35      9.96 o 
  14   6   3        0.67       15.88      7.32 o 
  15   6   3        2.30       14.87      7.82 o 
 -17   7   3        1.67        6.06      8.78 o 
 -16   7   3       17.88       18.82      9.37 o 
 -15   7   3       14.01       25.65     10.97 o 
 -14   7   3        0.20        2.11      5.09 o 
 -13   7   3       56.62       42.31      8.42 o 
 -12   7   3       38.97       41.17      6.26 o 
 -11   7   3      342.72      366.26     16.46 o 
 -10   7   3       19.69       12.73      4.22 o 
  -9   7   3       94.13       99.17     13.17 o 
  -8   7   3       86.98       78.21      5.09 o 
  -7   7   3       40.99       51.16      4.82 o 
  -6   7   3       13.52       16.92      2.53 o 
  -5   7   3      248.61      243.57      4.38 o 
  -4   7   3       42.31       47.72      2.38 o 
  -3   7   3       62.14       63.81      5.43 o 
  -2   7   3       14.10       15.69      2.06 o 
  -1   7   3        0.40       -0.41      1.55 o 
   0   7   3        5.52        3.50      1.98 o 
   1   7   3      124.74      132.88      3.79 o 
   2   7   3       10.75       16.69      3.01 o 
   3   7   3       19.04       20.66      2.81 o 
   4   7   3       52.68       56.87      4.12 o 
   5   7   3      280.28      264.65      5.65 o 
   6   7   3      226.95      255.65      7.75 o 
   7   7   3      361.85      376.11      7.38 o 
   8   7   3       83.45       78.39      6.78 o 
   9   7   3        1.72        2.58      4.17 o 
  10   7   3       25.27       23.47      5.30 o 
  11   7   3        1.02        2.36      4.24 o 
  12   7   3        3.15        1.38      5.44 o 
  13   7   3        4.66       10.13      7.63 o 
  14   7   3        0.42       -1.85      6.62 o 
  15   7   3        0.11       -1.66      8.75 o 
 -16   8   3        0.37       13.87      8.69 o 
 -15   8   3        1.37        7.60      6.47 o 
 -14   8   3        0.76        5.31      5.25 o 
 -13   8   3        9.91       14.66      6.49 o 
 -12   8   3       22.65       21.08      8.00 o 
 -11   8   3        5.92        7.08      4.35 o 
 -10   8   3      120.88      126.96      6.84 o 
  -9   8   3      607.96      596.97     22.79 o 
  -8   8   3        2.23       -2.56      3.82 o 
  -7   8   3      560.41      567.02     15.78 o 
  -6   8   3        4.75        8.33      2.91 o 
  -5   8   3        4.51        7.06      2.38 o 
  -4   8   3        3.70        4.97      2.04 o 
  -3   8   3      100.94      100.94      4.05 o 
  -2   8   3       33.95       32.03      2.53 o 
  -1   8   3      110.07       99.36      7.05 o 
   0   8   3       58.16       57.83      3.72 o 
   1   8   3        4.27        4.10      1.87 o 
   2   8   3       26.68       21.26      1.89 o 
   3   8   3       23.23       30.53      2.97 o 
   4   8   3       83.17       76.63      5.11 o 
   5   8   3       76.21       65.09      4.87 o 
   6   8   3        7.45        4.97      3.15 o 
   7   8   3       87.17       82.77      5.07 o 
   8   8   3       35.86       33.83      5.52 o 
   9   8   3       89.32       66.00      7.66 o 
  10   8   3       46.51       43.74      6.63 o 
  11   8   3        2.86        2.72      5.81 o 
  12   8   3        6.01       14.47      5.55 o 
  13   8   3        4.61       18.27      6.82 o 
  14   8   3       11.38       30.31      8.96 o 
 -15   9   3        0.35        3.74      5.81 o 
 -14   9   3        2.57        3.97      6.64 o 
 -13   9   3        0.05        9.90      5.61 o 
 -12   9   3        6.84        9.33      4.79 o 
 -11   9   3       77.32       55.66     14.50 o 
 -10   9   3        0.51        1.11      3.81 o 
  -9   9   3        0.00        0.84      3.30 o 
  -8   9   3      128.73      121.57      8.18 o 
  -7   9   3       87.24       90.45     11.76 o 
  -6   9   3       80.70       85.67      4.97 o 
  -5   9   3        5.62        3.07      3.08 o 
  -4   9   3      196.60      201.06      5.84 o 
  -3   9   3       84.07       84.55      4.35 o 
  -2   9   3      237.71      248.78      5.67 o 
  -1   9   3        0.16        3.28      2.58 o 
   0   9   3       88.99       84.43      3.18 o 
   1   9   3       21.19       19.56      2.57 o 
   2   9   3       47.36       47.20      3.67 o 
   3   9   3       41.22       34.00      3.47 o 
   4   9   3        1.03       -1.10      2.93 o 
   5   9   3        3.78        1.97      2.51 o 
   6   9   3        1.08        2.83      3.00 o 
   7   9   3        2.15        4.24      5.20 o 
   8   9   3       40.52       27.78      7.64 o 
   9   9   3       18.27       10.70      6.02 o 
  10   9   3       14.70        7.70     10.39 o 
  11   9   3        4.02        9.80      7.72 o 
  12   9   3        0.06       10.36      8.23 o 
  13   9   3        0.06       16.11     13.37 o 
 -14  10   3        0.02        1.35      8.63 o 
 -13  10   3        0.98        7.28      8.73 o 
 -12  10   3        5.43       10.44      5.23 o 
 -11  10   3       14.01       16.26      5.60 o 
 -10  10   3        0.03        0.05      4.40 o 
  -9  10   3        4.78        8.73      4.33 o 
  -8  10   3       99.55       85.56     19.09 o 
  -7  10   3       88.42       74.26     15.15 o 
  -6  10   3      273.88      284.43      8.15 o 
  -5  10   3       11.87       19.39      3.54 o 
  -4  10   3      116.06      124.75      5.63 o 
  -3  10   3      125.20      127.76      5.28 o 
  -2  10   3      234.75      240.09      7.29 o 
  -1  10   3      242.99      251.31      8.58 o 
   0  10   3        0.15       -0.10      2.56 o 
   1  10   3      357.18      368.42     15.48 o 
   2  10   3        7.44       10.01      4.10 o 
   3  10   3       12.14        8.39      2.67 o 
   4  10   3        0.07        4.18      3.41 o 
   5  10   3       22.71       20.01      3.90 o 
   6  10   3       25.98       13.75      3.85 o 
   7  10   3        4.05        4.91      4.18 o 
   8  10   3       22.16       14.04      4.24 o 
   9  10   3       16.15       16.76      7.64 o 
  10  10   3       10.51       18.95      6.83 o 
  11  10   3       21.00       37.22      8.87 o 
  12  10   3        0.75       -0.41      6.35 o 
 -13  11   3        0.43        9.66      6.59 o 
 -12  11   3        0.03        0.11      5.37 o 
 -11  11   3        3.43        8.56      5.46 o 
 -10  11   3        2.31        4.44      5.40 o 
  -9  11   3        1.67        1.37      4.20 o 
  -8  11   3        2.92        3.26      4.05 o 
  -7  11   3       26.35       23.01      8.74 o 
  -6  11   3        3.91        3.83      3.65 o 
  -5  11   3        0.02       -0.12      2.66 o 
  -4  11   3       26.05       20.91      4.41 o 
  -3  11   3        1.08        0.87      2.92 o 
  -2  11   3      156.51      154.62      8.19 o 
  -1  11   3       73.04       44.58     10.53 o 
   0  11   3        1.85        5.44      2.76 o 
   1  11   3       30.23       29.72      4.17 o 
   2  11   3      116.61       94.70      5.23 o 
   3  11   3      119.56      111.05      5.29 o 
   4  11   3       29.12       32.44      4.50 o 
   5  11   3       25.59       17.92      4.81 o 
   6  11   3       18.66       14.69      5.18 o 
   7  11   3       28.24       27.69      4.79 o 
   8  11   3        1.91        7.66      4.47 o 
   9  11   3        0.08       10.23      7.14 o 
  10  11   3       11.41       14.07      5.68 o 
  11  11   3        0.15        7.54      7.41 o 
 -12  12   3        0.42        4.10      6.55 o 
 -11  12   3       12.64       22.12      7.09 o 
 -10  12   3        0.02       -6.40      6.89 o 
  -9  12   3        0.53       -3.67      5.67 o 
  -8  12   3        0.20       16.16      5.84 o 
  -7  12   3        9.34        2.89      5.61 o 
  -6  12   3        6.50       11.19      5.08 o 
  -5  12   3       17.52       16.43      3.85 o 
  -4  12   3       30.81       34.55      5.19 o 
  -3  12   3       48.24       20.39      7.23 o 
  -2  12   3       39.34       28.59      9.77 o 
  -1  12   3        8.00       12.89      5.19 o 
   0  12   3        6.32        6.55      2.99 o 
   1  12   3        1.47        3.57      3.21 o 
   2  12   3        0.08       -1.28      2.97 o 
   3  12   3       58.36       44.42     10.68 o 
   4  12   3        1.48       -0.91      6.02 o 
   5  12   3        0.28        7.65      4.21 o 
   6  12   3       12.09       16.85      4.83 o 
   7  12   3        4.29        3.93      3.74 o 
   8  12   3        3.04       12.81     10.64 o 
   9  12   3        0.13       17.05     14.05 o 
  10  12   3        1.83       16.38     10.44 o 
 -10  13   3        3.43        9.30      8.26 o 
  -9  13   3        0.21        1.99      5.29 o 
  -8  13   3        0.11        2.58      5.56 o 
  -7  13   3        0.19       -0.95      5.38 o 
  -6  13   3        0.98        0.55      4.27 o 
  -5  13   3        0.97        3.10      3.45 o 
  -4  13   3        0.21        2.67      3.23 o 
  -3  13   3       28.55       28.37      8.35 o 
  -2  13   3       10.47        8.92      5.37 o 
  -1  13   3       13.57       13.14      6.21 o 
   0  13   3        2.11        1.64      3.00 o 
   1  13   3        7.48        5.39      3.15 o 
   2  13   3        4.85        5.15      2.77 o 
   3  13   3        4.23        1.86      4.97 o 
   4  13   3        0.00        2.49      8.68 o 
   5  13   3        6.46       11.70      7.47 o 
   6  13   3        4.83        4.65      9.35 o 
   7  13   3       17.56       25.74      9.64 o 
   8  13   3       12.90        6.38     13.28 o 
  -8  14   3        0.34        5.16      6.63 o 
  -7  14   3        8.76       11.50      7.95 o 
  -6  14   3        0.03        3.73      4.46 o 
  -5  14   3        6.32        9.44      7.17 o 
  -4  14   3        0.70        7.76      5.78 o 
  -3  14   3        0.76        9.01      7.27 o 
  -2  14   3        5.76        8.15      8.66 o 
  -1  14   3        0.50        4.66      8.37 o 
   0  14   3        0.06        7.10      8.16 o 
   1  14   3        1.69        5.42      8.25 o 
   2  14   3        0.96       11.52      6.09 o 
   3  14   3        0.27        8.67      8.42 o 
   4  14   3        0.58        8.80      8.52 o 
   5  14   3        0.85        3.97     11.96 o 
   6  14   3        0.61       10.32      9.15 o 
  -4  15   3        0.07        3.95     10.39 o 
  -3  15   3        1.40        9.04      6.37 o 
  -2  15   3        8.20        7.89     11.48 o 
  -1  15   3        1.63        3.57      8.80 o 
   0  15   3        4.39        8.37      8.29 o 
   1  15   3        4.83       15.52      9.83 o 
   2  15   3        0.05        4.89      7.55 o 
 -19   0   4        0.17       15.44     14.06 o 
 -18   0   4        1.72       -6.28     10.40 o 
 -17   0   4       31.53       24.37     11.40 o 
 -16   0   4        0.06        8.86     14.32 o 
 -15   0   4       63.07       48.52     16.36 o 
 -14   0   4       22.85       17.24      8.11 o 
 -13   0   4      106.64      102.28     10.07 o 
 -12   0   4        1.35        7.69      5.94 o 
 -11   0   4      392.67      404.27     15.24 o 
 -10   0   4      177.48      181.25      9.93 o 
  -9   0   4     2083.12     2167.54     33.72 o 
  -8   0   4     1384.55     1405.23     27.25 o 
  -7   0   4     1558.51     1412.82     31.16 o 
  -6   0   4       39.17       39.03      3.65 o 
  -5   0   4      420.70      378.70      9.84 o 
  -4   0   4       25.77       30.27      3.94 o 
  -3   0   4      289.15      260.38      6.92 o 
  -2   0   4       69.57       73.96      2.61 o 
  -1   0   4      824.28      772.80     11.54 o 
   0   0   4    12014.67    11824.65    126.87 o 
   1   0   4      219.43      213.49      3.72 o 
   2   0   4      245.83      215.44      7.68 o 
   3   0   4      880.54      845.73     10.61 o 
   4   0   4       17.66       18.94      3.09 o 
   5   0   4     3031.11     3069.55     41.72 o 
   6   0   4      333.77      333.62     10.85 o 
   7   0   4      992.14     1013.37     25.25 o 
   8   0   4      776.89      820.04     18.22 o 
   9   0   4        8.12        4.40      4.30 o 
  10   0   4        4.10       -2.41      4.59 o 
  11   0   4        7.35        8.55      5.61 o 
  12   0   4        9.72        1.30      6.40 o 
  13   0   4        0.92       23.02     13.20 o 
  14   0   4        2.28       23.73     10.92 o 
  15   0   4        0.00       -0.90      8.68 o 
  16   0   4        5.02       20.08     10.86 o 
 -19   1   4        1.92        8.43     10.28 o 
 -18   1   4        1.64       25.92      8.70 o 
 -17   1   4       10.54       15.03      7.45 o 
 -16   1   4       20.13       35.74     12.09 o 
 -15   1   4       15.18       19.48      8.49 o 
 -14   1   4       44.48       46.21      7.65 o 
 -13   1   4       46.20       52.03      6.59 o 
 -12   1   4        1.78        3.47      4.87 o 
 -11   1   4       13.43       16.40      4.84 o 
 -10   1   4       31.08       41.55      4.97 o 
  -9   1   4      810.77      868.60     14.30 o 
  -8   1   4       75.95       97.59      5.68 o 
  -7   1   4      316.22      335.26      6.48 o 
  -6   1   4      113.80      106.31      3.56 o 
  -5   1   4      126.41      129.02      4.54 o 
  -4   1   4       94.71       88.00      2.77 o 
  -3   1   4       70.82       64.70      2.90 o 
  -2   1   4        3.32        5.61      0.98 o 
  -1   1   4        7.22       14.82      1.44 o 
   0   1   4     3016.94     2875.77     17.97 o 
   1   1   4     1196.15     1119.65      7.71 o 
   2   1   4       54.03       42.38      1.86 o 
   3   1   4       11.14        9.34      1.78 o 
   4   1   4     1786.43     1821.37     19.77 o 
   5   1   4       37.86       38.31      3.02 o 
   6   1   4       29.11       34.39      3.95 o 
   7   1   4      412.79      417.77      7.98 o 
   8   1   4        0.96        5.97      3.40 o 
   9   1   4       57.55       57.06      4.90 o 
  10   1   4        7.16       10.30      4.60 o 
  11   1   4       14.82       17.01      5.43 o 
  12   1   4        0.14       -2.38      4.66 o 
  13   1   4       18.68       21.18      6.09 o 
  14   1   4        7.25       27.03      6.62 o 
  15   1   4       13.19       18.55      7.79 o 
  16   1   4        0.39       11.50      7.63 o 
 -19   2   4        0.05       14.03      9.53 o 
 -18   2   4        2.60        8.90      8.43 o 
 -17   2   4       15.30       23.05      8.45 o 
 -16   2   4       25.80       36.28     10.30 o 
 -15   2   4        0.25       -1.52      7.15 o 
 -14   2   4        4.54        3.80      5.76 o 
 -13   2   4        7.72        7.28      5.45 o 
 -12   2   4      282.30      271.87      9.22 o 
 -11   2   4        1.51        1.77      4.25 o 
 -10   2   4      126.52      140.04      6.00 o 
  -9   2   4       46.04       36.43      4.08 o 
  -8   2   4        5.09        6.84      2.63 o 
  -7   2   4     2501.53     2490.84     24.71 o 
  -6   2   4      145.34      164.81      5.57 o 
  -5   2   4       85.15       78.25      3.18 o 
  -4   2   4      485.46      461.98      7.43 o 
  -3   2   4     2470.28     2428.28     23.57 o 
  -2   2   4     1682.62     1660.57     17.36 o 
  -1   2   4      888.13      901.42      9.05 o 
   0   2   4     1123.06     1120.44      7.17 o 
   1   2   4      277.42      230.85      3.37 o 
   2   2   4        2.23        0.66      1.66 o 
   3   2   4      274.79      262.63      4.23 o 
   4   2   4        2.15        0.46      2.11 o 
   5   2   4      536.59      559.83      7.46 o 
   6   2   4        0.86       -0.38      2.17 o 
   7   2   4       71.39       86.26      5.15 o 
   8   2   4      391.78      381.50      8.42 o 
   9   2   4       10.02        6.39      4.03 o 
  10   2   4        8.30        0.33      3.63 o 
  11   2   4      194.67      209.61      9.87 o 
  12   2   4        0.27        1.03      4.53 o 
  13   2   4       18.43       27.08      9.25 o 
  14   2   4       12.49       22.59      8.62 o 
  15   2   4        0.31       13.73     12.87 o 
  16   2   4        0.22        7.56      7.07 o 
 -19   3   4        2.49       18.02      8.75 o 
 -18   3   4        1.70       11.57      7.72 o 
 -17   3   4        4.09       12.44      8.63 o 
 -16   3   4        0.59        0.47     11.42 o 
 -15   3   4        1.06        7.06      6.36 o 
 -14   3   4        0.06       -0.46      4.54 o 
 -13   3   4       11.02       12.24      5.39 o 
 -12   3   4       72.75       74.09      7.14 o 
 -11   3   4       63.27       61.46      5.68 o 
 -10   3   4       74.11       70.77      6.01 o 
  -9   3   4        3.93        1.14      2.97 o 
  -8   3   4      184.19      203.06      6.96 o 
  -7   3   4      168.17      177.92      5.28 o 
  -6   3   4     1719.27     1851.55     22.09 o 
  -5   3   4      111.41      135.52      4.67 o 
  -4   3   4      753.40      757.56     14.84 o 
  -3   3   4     1005.74     1029.15      9.93 o 
  -2   3   4      545.52      506.31      5.94 o 
  -1   3   4      270.65      264.15      2.02 o 
   0   3   4      715.95      677.86      5.64 o 
   1   3   4      196.98      206.51      3.31 o 
   2   3   4        8.56        5.34      1.51 o 
   3   3   4      948.70      961.22     11.03 o 
   4   3   4      246.73      236.09      4.30 o 
   5   3   4       27.54       27.89      3.68 o 
   6   3   4       45.24       51.92      3.45 o 
   7   3   4        2.58        0.94      3.17 o 
   8   3   4       25.85       24.68      5.00 o 
   9   3   4       10.98        8.67      4.20 o 
  10   3   4       17.57       14.16      4.93 o 
  11   3   4        1.17        0.46      4.30 o 
  12   3   4      139.38      127.25      8.31 o 
  13   3   4       36.57       38.09      6.45 o 
  14   3   4        2.26       16.02      7.86 o 
  15   3   4        4.64       16.32      8.37 o 
  16   3   4        0.04       16.25      9.24 o 
 -18   4   4        4.97       17.94      7.04 o 
 -17   4   4       22.13       23.95      8.83 o 
 -16   4   4        0.02        2.88      5.65 o 
 -15   4   4        0.01       -0.83      6.12 o 
 -14   4   4       17.41       22.12      5.33 o 
 -13   4   4       22.40       25.51      4.82 o 
 -12   4   4       84.41       74.85      7.24 o 
 -11   4   4      132.88      143.11      9.63 o 
 -10   4   4       68.18       72.49      6.08 o 
  -9   4   4       62.18       69.89      3.90 o 
  -8   4   4      248.09      222.50      5.63 o 
  -7   4   4        7.17        9.64      3.04 o 
  -6   4   4       64.24       66.75      2.94 o 
  -5   4   4      150.19      159.00      3.38 o 
  -4   4   4      902.63      907.54     11.10 o 
  -3   4   4       14.65       20.61      2.01 o 
  -2   4   4      371.61      385.27      4.37 o 
  -1   4   4      229.04      254.17      7.15 o 
   0   4   4       13.81        9.87      2.95 o 
   1   4   4      160.82      167.97      1.87 o 
   2   4   4       55.43       54.98      2.45 o 
   3   4   4        8.16       12.13      1.94 o 
   4   4   4      407.94      414.31      6.06 o 
   5   4   4       64.32       68.10      4.69 o 
   6   4   4        9.80        6.88      2.80 o 
   7   4   4        3.56        5.04      3.99 o 
   8   4   4        0.15        3.14      3.92 o 
   9   4   4       30.29       28.01      5.19 o 
  10   4   4       10.91       12.16      5.06 o 
  11   4   4        6.18       -2.97      4.53 o 
  12   4   4       24.53       24.24      5.84 o 
  13   4   4        6.32       18.46      8.39 o 
  14   4   4        0.58        5.28      7.60 o 
  15   4   4        1.99       17.53      8.25 o 
 -18   5   4        0.05       15.77      7.47 o 
 -17   5   4       10.84       11.09      7.13 o 
 -16   5   4        7.83       25.09      8.77 o 
 -15   5   4        5.36        7.54      6.09 o 
 -14   5   4        2.56        3.77      4.50 o 
 -13   5   4       74.12       68.36      6.41 o 
 -12   5   4       27.16       22.46      4.68 o 
 -11   5   4        5.62        8.75      5.00 o 
 -10   5   4       22.75       26.12      3.76 o 
  -9   5   4      184.22      198.82      5.49 o 
  -8   5   4       36.30       36.60      3.98 o 
  -7   5   4      471.71      482.42      7.10 o 
  -6   5   4      143.13      145.35      6.09 o 
  -5   5   4     1135.51     1214.04     10.45 o 
  -4   5   4     1534.67     1566.63     15.45 o 
  -3   5   4      312.71      344.10      4.23 o 
  -2   5   4      915.01      983.57     11.17 o 
  -1   5   4       13.04       25.71      4.22 o 
   0   5   4      272.44      284.02      7.50 o 
   1   5   4        0.25        1.32      2.68 o 
   2   5   4       63.96       73.27      2.18 o 
   3   5   4     1607.74     1668.78     17.38 o 
   4   5   4        3.77        4.61      1.83 o 
   5   5   4      174.50      186.23      4.87 o 
   6   5   4        0.95        0.01      2.33 o 
   7   5   4      124.11      121.98      6.56 o 
   8   5   4       20.98       20.42      4.97 o 
   9   5   4       22.22       15.07      5.53 o 
  10   5   4       52.97       52.44      6.31 o 
  11   5   4        6.01        4.15      4.86 o 
  12   5   4       26.86       48.73     14.42 o 
  13   5   4        5.04       15.90      7.12 o 
  14   5   4        1.21        9.29      7.48 o 
  15   5   4        6.53       13.90      7.69 o 
 -17   6   4        1.33       17.60      8.99 o 
 -16   6   4       30.15       29.63      7.99 o 
 -15   6   4       20.16       21.71      8.72 o 
 -14   6   4       53.62       50.31      8.01 o 
 -13   6   4        0.01        1.87      5.72 o 
 -12   6   4      100.99      105.05     12.11 o 
 -11   6   4        3.13        0.86      3.61 o 
 -10   6   4        8.87       12.99      4.27 o 
  -9   6   4        1.21        1.04      2.55 o 
  -8   6   4       46.70       43.35      3.82 o 
  -7   6   4       14.31       15.42      2.82 o 
  -6   6   4       53.35       48.80      2.71 o 
  -5   6   4        1.59        2.19      2.64 o 
  -4   6   4       49.01       49.27      2.58 o 
  -3   6   4      204.13      186.29      5.73 o 
  -2   6   4      106.10      102.10      6.06 o 
  -1   6   4       63.92       82.39      7.20 o 
   0   6   4        6.36       11.92      4.03 o 
   1   6   4        2.24        3.67      3.50 o 
   2   6   4      396.36      388.56      6.79 o 
   3   6   4      549.25      589.79      7.36 o 
   4   6   4       92.94      110.01      3.60 o 
   5   6   4        8.34       13.05      2.92 o 
   6   6   4        9.65       14.65      3.29 o 
   7   6   4      220.97      238.65     10.26 o 
   8   6   4       11.05       13.19      4.52 o 
   9   6   4       76.02       57.85      6.24 o 
  10   6   4        0.61        1.55      4.07 o 
  11   6   4       16.08        4.91      6.57 o 
  12   6   4        0.85        0.61      4.77 o 
  13   6   4        2.44        7.48      6.98 o 
  14   6   4        3.72       23.26      7.78 o 
 -17   7   4        0.39       20.09     10.25 o 
 -16   7   4       19.60       35.92      9.95 o 
 -15   7   4       21.49       24.64      7.17 o 
 -14   7   4       13.13       11.88      5.63 o 
 -13   7   4       43.73       46.73      6.71 o 
 -12   7   4       13.21       12.58      5.02 o 
 -11   7   4       77.34       78.37      7.99 o 
 -10   7   4      301.53      284.56     12.24 o 
  -9   7   4       63.35       54.62      6.75 o 
  -8   7   4        3.18        0.54      2.80 o 
  -7   7   4      259.57      256.55      5.82 o 
  -6   7   4        8.37       12.44      3.51 o 
  -5   7   4        0.00        0.24      2.16 o 
  -4   7   4        0.71        0.07      1.53 o 
  -3   7   4       47.39       47.17      4.80 o 
  -2   7   4        4.37        3.22      1.13 o 
  -1   7   4       57.53       64.37      6.45 o 
   0   7   4       72.30       67.88      5.85 o 
   1   7   4        3.13        7.79      5.21 o 
   2   7   4       12.14       10.43      0.95 o 
   3   7   4       59.32       50.58      3.62 o 
   4   7   4      226.24      249.58      6.39 o 
   5   7   4        0.01        2.98      3.30 o 
   6   7   4      124.95      124.40      7.18 o 
   7   7   4      357.62      365.04     13.03 o 
   8   7   4        1.41        6.86      4.06 o 
   9   7   4        3.92        5.27      4.37 o 
  10   7   4        1.03        6.29      5.41 o 
  11   7   4        1.21        9.24      6.37 o 
  12   7   4        0.00        5.79      6.02 o 
  13   7   4        2.06       17.31      9.57 o 
  14   7   4        3.72        1.49      8.46 o 
 -16   8   4        4.82        9.19      6.87 o 
 -15   8   4        0.97        3.61      5.67 o 
 -14   8   4        4.16       22.26      7.25 o 
 -13   8   4       35.73       29.36     10.23 o 
 -12   8   4        1.28        4.34      4.99 o 
 -11   8   4        8.85        9.00      4.13 o 
 -10   8   4        3.03        1.89      4.30 o 
  -9   8   4      409.23      396.57     16.22 o 
  -8   8   4        0.55        2.23      3.33 o 
  -7   8   4       94.52       95.46      5.16 o 
  -6   8   4      161.81      170.82      6.85 o 
  -5   8   4       55.36       51.38      6.99 o 
  -4   8   4        6.45        7.22      2.01 o 
  -3   8   4      106.33       99.13      3.35 o 
  -2   8   4       22.62       20.69      2.52 o 
  -1   8   4        0.48        0.14      0.89 o 
   0   8   4       63.86       56.73      5.58 o 
   1   8   4        0.53       -0.45      4.62 o 
   2   8   4       68.56       58.58      3.45 o 
   3   8   4      122.14      114.68      4.28 o 
   4   8   4      122.23      118.25      3.80 o 
   5   8   4        0.01       -2.41      3.33 o 
   6   8   4        0.01        1.61      3.78 o 
   7   8   4       22.65        9.86      3.95 o 
   8   8   4        0.18        2.28      4.99 o 
   9   8   4        2.26       13.70      6.01 o 
  10   8   4        2.30        1.50      5.77 o 
  11   8   4        0.36       -0.81      9.10 o 
  12   8   4        7.32       19.75      8.39 o 
  13   8   4        2.66       18.00      7.65 o 
 -15   9   4        0.04       10.41      8.07 o 
 -14   9   4        2.57        9.12      5.71 o 
 -13   9   4        6.76       12.70      8.39 o 
 -12   9   4        1.94        1.49      5.14 o 
 -11   9   4        2.80        7.14      5.46 o 
 -10   9   4        7.98        5.87      3.53 o 
  -9   9   4      194.76      193.66      6.91 o 
  -8   9   4      161.57      175.53      7.93 o 
  -7   9   4        3.62       -2.82      4.65 o 
  -6   9   4      297.15      299.77     10.01 o 
  -5   9   4      281.19      281.89      7.61 o 
  -4   9   4       10.47        9.95      5.04 o 
  -3   9   4       47.06       44.27      3.79 o 
  -2   9   4      163.21      155.45     11.48 o 
  -1   9   4        8.60        6.91      2.55 o 
   0   9   4      121.63      149.95      8.93 o 
   1   9   4       34.83       43.82      6.85 o 
   2   9   4        0.67       -0.27      1.19 o 
   3   9   4        0.01        0.07      1.65 o 
   4   9   4        5.16        6.25      3.03 o 
   5   9   4       15.11        8.79      3.14 o 
   6   9   4        5.01       10.04      3.06 o 
   7   9   4        4.35        4.57      5.80 o 
   8   9   4       11.85       20.57     10.36 o 
   9   9   4        6.26       23.22      7.00 o 
  10   9   4        6.85       26.59      9.25 o 
  11   9   4        0.11       14.97      6.58 o 
  12   9   4        0.46       18.99      9.26 o 
 -14  10   4        0.32        2.69      6.27 o 
 -13  10   4        3.16        5.73      4.99 o 
 -12  10   4        0.22        3.54      4.65 o 
 -11  10   4        1.40        1.06      4.31 o 
 -10  10   4        9.42       11.05      4.49 o 
  -9  10   4        0.01       -0.57      4.56 o 
  -8  10   4       87.68       64.60      6.94 o 
  -7  10   4       68.54       59.22      7.51 o 
  -6  10   4      108.13      101.75      6.23 o 
  -5  10   4      346.58      363.65      8.13 o 
  -4  10   4      269.05      265.32     13.80 o 
  -3  10   4       39.97       38.26      3.45 o 
  -2  10   4        6.16        6.11      2.99 o 
  -1  10   4      199.82      183.78     11.37 o 
   0  10   4      121.76       98.35      4.05 o 
   1  10   4        0.23        0.93      1.10 o 
   2  10   4       32.55       25.76      2.62 o 
   3  10   4        3.54        0.35      1.74 o 
   4  10   4       10.06        8.64      3.05 o 
   5  10   4        4.87        5.06      3.22 o 
   6  10   4        4.43        7.81      3.72 o 
   7  10   4        5.09       13.16      4.64 o 
   8  10   4        9.18        7.76      4.27 o 
   9  10   4        8.39       15.14     12.19 o 
  10  10   4       21.96       30.74      9.00 o 
  11  10   4        0.48        2.68      7.05 o 
 -13  11   4        0.63        4.67      6.33 o 
 -12  11   4        3.04       16.30      7.48 o 
 -11  11   4        0.41        2.89      5.29 o 
 -10  11   4        0.20        6.35      6.88 o 
  -9  11   4        2.33        6.70      5.98 o 
  -8  11   4        3.34        2.08      4.54 o 
  -7  11   4        5.69        5.23      5.87 o 
  -6  11   4       69.31       73.58      5.25 o 
  -5  11   4        2.57        0.58      2.85 o 
  -4  11   4        5.08        7.85      3.76 o 
  -3  11   4        1.62        0.24      2.85 o 
  -2  11   4        4.77        6.40      2.92 o 
  -1  11   4        0.06        0.63      1.82 o 
   0  11   4       45.21       30.42      3.55 o 
   1  11   4       43.54       34.84      2.25 o 
   2  11   4        0.07        2.64      1.99 o 
   3  11   4       38.12       37.97      6.44 o 
   4  11   4       27.01       29.86      5.98 o 
   5  11   4        0.40        2.56      2.55 o 
   6  11   4        3.58        6.02      3.53 o 
   7  11   4       15.59       20.33      4.94 o 
   8  11   4        0.83       12.51      7.71 o 
   9  11   4        0.84        9.76      8.23 o 
  10  11   4        1.21       10.28     11.46 o 
 -12  12   4        2.48        5.95      6.82 o 
 -11  12   4        0.06       -2.92      5.73 o 
 -10  12   4        0.64        8.38      6.78 o 
  -9  12   4        0.03        3.29      5.34 o 
  -8  12   4        0.01        1.32      4.33 o 
  -7  12   4        4.21       13.52      6.27 o 
  -6  12   4        0.01        8.98      3.84 o 
  -5  12   4        0.88        4.58      3.90 o 
  -4  12   4       10.39        2.58      2.72 o 
  -3  12   4        5.97        5.19      4.12 o 
  -2  12   4        1.20        0.41      2.60 o 
  -1  12   4        0.37        1.46      2.31 o 
   0  12   4       23.75       13.73      3.64 o 
   1  12   4        9.12       10.37      3.63 o 
   2  12   4        6.29       12.68      7.62 o 
   3  12   4       13.59       29.85      8.64 o 
   4  12   4       42.44       49.31      8.75 o 
   5  12   4        8.05        8.80      8.00 o 
   6  12   4        2.54       -3.34      8.98 o 
   7  12   4        4.67       23.81      9.26 o 
   8  12   4        1.30       15.15      7.11 o 
   9  12   4        3.44        4.12      8.36 o 
 -10  13   4        0.02        3.79      7.39 o 
  -9  13   4        1.93        7.51      5.22 o 
  -8  13   4        3.86       13.13      7.36 o 
  -7  13   4        1.86       -1.39      3.79 o 
  -6  13   4       11.88       19.57      6.87 o 
  -5  13   4       12.41       16.83      4.41 o 
  -4  13   4       43.71       35.70     17.61 o 
  -3  13   4       26.61       22.27      8.88 o 
  -2  13   4       23.92       21.60     11.04 o 
  -1  13   4        4.21       18.31      8.43 o 
   0  13   4        3.03       -2.61      5.29 o 
   1  13   4        2.03        0.48      4.68 o 
   2  13   4        0.03       -3.45      5.58 o 
   3  13   4        0.01        8.70      9.18 o 
   4  13   4        2.73        8.89      7.55 o 
   5  13   4        3.45       15.93     14.58 o 
   6  13   4        8.38       13.79      8.48 o 
   7  13   4        0.30       -4.50     13.80 o 
  -8  14   4        3.01       17.23     12.89 o 
  -7  14   4        3.48       28.25     14.56 o 
  -6  14   4       14.58       15.47     10.80 o 
  -5  14   4        9.92       25.56     13.64 o 
  -4  14   4        0.13       -1.57      7.94 o 
  -3  14   4        0.19       -5.64      6.12 o 
  -2  14   4        7.62        1.31      9.13 o 
  -1  14   4        0.68        1.69      7.88 o 
   0  14   4        0.01        1.89      9.50 o 
   1  14   4        0.60        0.24      7.49 o 
   2  14   4        2.28        2.87      7.12 o 
   3  14   4        2.46        4.94      6.12 o 
   4  14   4        2.04       14.60      9.55 o 
   5  14   4        2.57       26.49     12.37 o 
  -3  15   4        3.00       13.47     11.13 o 
  -2  15   4        2.11        8.64     12.01 o 
  -1  15   4        5.99        6.48     15.89 o 
   0  15   4       23.16       36.17     19.25 o 
 -19   1   5       15.67       21.74     10.77 o 
 -18   1   5        0.29       11.99      7.88 o 
 -17   1   5        0.15        7.15      6.83 o 
 -16   1   5       14.96       16.43      7.38 o 
 -15   1   5       35.94       37.89     12.09 o 
 -14   1   5        0.22       -1.48      5.63 o 
 -13   1   5       26.25       31.34      6.60 o 
 -12   1   5       82.34       82.35      6.08 o 
 -11   1   5        5.74        0.37      3.50 o 
 -10   1   5      106.02       96.22      5.05 o 
  -9   1   5      191.33      203.06      6.01 o 
  -8   1   5      374.33      415.32      8.32 o 
  -7   1   5      893.43      889.98     11.02 o 
  -6   1   5      234.30      246.12      6.94 o 
  -5   1   5        1.48        0.69      2.07 o 
  -4   1   5      121.80      123.63      3.30 o 
  -3   1   5        1.76        4.50      1.31 o 
  -2   1   5       29.45       27.35      1.61 o 
  -1   1   5     1862.20     1757.02     11.81 o 
   0   1   5       30.98       40.11      1.66 o 
   1   1   5     1544.77     1549.87     11.39 o 
   2   1   5      203.10      226.43      3.46 o 
   3   1   5      305.85      271.86      4.32 o 
   4   1   5       83.89       91.83      3.16 o 
   5   1   5        7.92        6.18      2.54 o 
   6   1   5      190.73      203.15      5.99 o 
   7   1   5       74.44       89.95      6.58 o 
   8   1   5       56.98       63.10      5.41 o 
   9   1   5       15.48        7.91      3.43 o 
  10   1   5        8.45        7.27      3.77 o 
  11   1   5        1.36        1.80      4.17 o 
  12   1   5        0.08       -0.35      4.87 o 
  13   1   5        1.45       13.90      6.15 o 
  14   1   5        0.01        7.48      6.26 o 
  15   1   5        0.01        0.83      5.49 o 
 -19   2   5        5.47       15.91      9.81 o 
 -18   2   5        0.39       11.57      8.66 o 
 -17   2   5        0.41        4.06      8.31 o 
 -16   2   5        0.00       -1.26     10.55 o 
 -15   2   5        0.75        1.11      5.45 o 
 -14   2   5        6.40        5.33      6.22 o 
 -13   2   5        6.69       17.48      6.25 o 
 -12   2   5        2.71        4.39      5.47 o 
 -11   2   5       46.06       54.45      5.01 o 
 -10   2   5       50.14       50.77      5.24 o 
  -9   2   5      296.25      314.24      8.25 o 
  -8   2   5       32.34       33.02      3.30 o 
  -7   2   5      251.65      248.90      6.18 o 
  -6   2   5        0.04       -0.34      2.76 o 
  -5   2   5       38.18       39.44      3.51 o 
  -4   2   5       21.62       18.46      1.59 o 
  -3   2   5       56.79       54.30      1.78 o 
  -2   2   5     2552.31     2682.29     17.43 o 
  -1   2   5        0.08        2.03      1.70 o 
   0   2   5      216.43      203.50      2.95 o 
   1   2   5       33.05       40.43      1.71 o 
   2   2   5      529.78      544.92      5.38 o 
   3   2   5       65.93       76.32      2.64 o 
   4   2   5       21.29       20.29      3.89 o 
   5   2   5      176.03      173.25      5.46 o 
   6   2   5        2.86        3.02      3.01 o 
   7   2   5       32.21       30.83      5.56 o 
   8   2   5       30.08       23.46      5.30 o 
   9   2   5      183.82      188.78     12.04 o 
  10   2   5       19.89       15.57      5.69 o 
  11   2   5        9.61       11.43      6.16 o 
  12   2   5        3.17       11.47      5.14 o 
  13   2   5        4.29        7.51      5.32 o 
  14   2   5       13.20       18.89      6.74 o 
  15   2   5        4.47       12.00      6.86 o 
 -19   3   5        0.62        9.99      8.13 o 
 -18   3   5        1.38        7.44      8.16 o 
 -17   3   5       13.79       35.03     11.17 o 
 -16   3   5        2.64        7.69      7.43 o 
 -15   3   5        2.51       12.14      6.55 o 
 -14   3   5        1.58        0.55      5.25 o 
 -13   3   5       88.53       86.25      9.24 o 
 -12   3   5       61.73       55.38      7.04 o 
 -11   3   5        0.37        3.83      4.04 o 
 -10   3   5       24.79       19.11      4.15 o 
  -9   3   5      140.69      159.35      6.75 o 
  -8   3   5      333.98      360.70      9.72 o 
  -7   3   5     1783.91     1873.21     24.85 o 
  -6   3   5      100.81      102.88      4.16 o 
  -5   3   5     1105.14     1208.17     15.71 o 
  -4   3   5        2.26        5.28      3.45 o 
  -3   3   5     2544.86     2713.79     35.94 o 
  -2   3   5        0.33        0.60      0.81 o 
  -1   3   5      298.70      321.00      2.87 o 
   0   3   5      194.26      205.66      3.03 o 
   1   3   5       78.45       95.32      2.47 o 
   2   3   5       29.31       29.90      2.22 o 
   3   3   5        0.09       -0.48      1.76 o 
   4   3   5      100.96      106.91      3.55 o 
   5   3   5      521.88      570.69      9.16 o 
   6   3   5        1.14        2.20      2.86 o 
   7   3   5        2.31       -0.89      3.32 o 
   8   3   5       10.83        5.18      3.31 o 
   9   3   5      150.82      165.88      7.06 o 
  10   3   5        6.08        6.70      5.85 o 
  11   3   5        8.95       11.78      5.45 o 
  12   3   5        5.88        9.23      5.45 o 
  13   3   5        1.57       12.63      6.80 o 
  14   3   5       45.16       48.18      8.31 o 
  15   3   5        0.29        1.57      7.52 o 
 -18   4   5        5.14        7.18      7.33 o 
 -17   4   5        4.15       12.50      6.51 o 
 -16   4   5        0.22        5.69      7.56 o 
 -15   4   5        5.07       13.96      6.85 o 
 -14   4   5        1.57       -3.26      5.48 o 
 -13   4   5       48.19       43.54      7.99 o 
 -12   4   5       15.26       16.66      5.32 o 
 -11   4   5      394.43      377.15     11.77 o 
 -10   4   5       35.06       39.55      6.32 o 
  -9   4   5       13.45       10.98      4.86 o 
  -8   4   5      401.36      405.59      6.30 o 
  -7   4   5      144.90      161.64      3.77 o 
  -6   4   5       56.66       55.42      2.10 o 
  -5   4   5     1100.64     1213.67     16.85 o 
  -4   4   5      413.10      433.98      5.66 o 
  -3   4   5      288.73      292.80     12.52 o 
  -2   4   5      444.42      443.82      8.01 o 
  -1   4   5      338.12      389.78      5.17 o 
   0   4   5      308.97      363.56      6.65 o 
   1   4   5       21.85       24.36      1.18 o 
   2   4   5      711.79      749.01      7.51 o 
   3   4   5      393.53      405.26      6.72 o 
   4   4   5       20.22       26.26      2.43 o 
   5   4   5       46.49       50.83      3.95 o 
   6   4   5        0.86        2.00      2.90 o 
   7   4   5        0.06        2.42      3.21 o 
   8   4   5       41.19       43.04      5.13 o 
   9   4   5        1.09       -0.72      3.40 o 
  10   4   5        1.74        4.78      5.20 o 
  11   4   5       88.86       87.02     10.76 o 
  12   4   5       15.17       17.00      7.29 o 
  13   4   5        3.56        8.62      7.51 o 
  14   4   5        0.00        4.16      6.72 o 
  15   4   5        0.93        2.27      6.30 o 
 -18   5   5        2.94       -0.08      7.81 o 
 -17   5   5        0.01       13.11      6.19 o 
 -16   5   5        2.83       15.49      6.10 o 
 -15   5   5        5.80       10.78      5.87 o 
 -14   5   5       14.56       21.26      6.26 o 
 -13   5   5        4.39        4.41      4.39 o 
 -12   5   5      114.31      111.21      6.31 o 
 -11   5   5        0.29       -1.82      3.98 o 
 -10   5   5       83.15       69.14     15.34 o 
  -9   5   5       10.65       10.66      4.37 o 
  -8   5   5        0.03        0.14      2.14 o 
  -7   5   5        6.15       10.68      2.33 o 
  -6   5   5       34.96       24.81      1.56 o 
  -5   5   5       11.02        9.82      3.14 o 
  -4   5   5      364.16      419.57      9.71 o 
  -3   5   5       18.37       11.95      1.93 o 
  -2   5   5       83.17       32.92      8.42 o 
  -1   5   5       55.83       61.43      4.62 o 
   0   5   5      990.36     1055.03     13.49 o 
   1   5   5        3.02        4.51      3.19 o 
   2   5   5        0.09        0.21      1.31 o 
   3   5   5      223.02      231.47      6.49 o 
   4   5   5        3.96        7.54      2.56 o 
   5   5   5       29.58       21.72      2.96 o 
   6   5   5        7.37        8.49      3.19 o 
   7   5   5       21.52       22.35      4.46 o 
   8   5   5        6.37        3.36      4.42 o 
   9   5   5        4.73        8.06      5.20 o 
  10   5   5       45.00       38.56      5.71 o 
  11   5   5        0.00       -5.02      5.02 o 
  12   5   5        6.47       12.46      5.96 o 
  13   5   5        0.01        0.05      4.94 o 
  14   5   5        7.19        8.43      9.15 o 
 -17   6   5       15.30       14.65      7.72 o 
 -16   6   5        2.13       -0.77      5.47 o 
 -15   6   5       50.38       63.13      9.76 o 
 -14   6   5        6.90       12.95      8.09 o 
 -13   6   5       16.52        7.99      5.59 o 
 -12   6   5       54.70       43.87      7.01 o 
 -11   6   5       75.98       61.57     11.54 o 
 -10   6   5       48.30       37.69      7.31 o 
  -9   6   5        2.39        3.68      3.08 o 
  -8   6   5       60.23       50.41      6.22 o 
  -7   6   5       11.19        6.69      2.00 o 
  -6   6   5       41.80       39.88      4.62 o 
  -5   6   5       21.41       22.91      2.68 o 
  -4   6   5       99.84      107.97      3.39 o 
  -3   6   5      463.72      470.13     10.13 o 
  -2   6   5       67.38       84.10      6.62 o 
  -1   6   5        8.24        8.36      4.93 o 
   0   6   5      494.92      543.49     12.09 o 
   1   6   5      142.89      161.35      8.90 o 
   2   6   5      227.97      219.25      7.42 o 
   3   6   5        0.83        0.71      1.79 o 
   4   6   5        0.48       -2.27      2.27 o 
   5   6   5       23.51       19.92      3.44 o 
   6   6   5        0.89        0.02      2.98 o 
   7   6   5        1.28        6.09      3.17 o 
   8   6   5       37.40       50.43      5.41 o 
   9   6   5        8.57        4.01      4.46 o 
  10   6   5        8.13       12.43      6.90 o 
  11   6   5        1.77       10.30      6.08 o 
  12   6   5        4.25        0.45      5.99 o 
  13   6   5        0.23        7.37      5.78 o 
  14   6   5        0.42        1.41      5.59 o 
 -17   7   5        0.17        5.21      9.93 o 
 -16   7   5       31.04       42.11      9.21 o 
 -15   7   5        0.43       10.77      6.86 o 
 -14   7   5        7.32       15.07      9.50 o 
 -13   7   5       27.13       13.74      6.29 o 
 -12   7   5       12.49       14.69      5.85 o 
 -11   7   5       20.76       18.25      5.97 o 
 -10   7   5      188.97      176.78      9.89 o 
  -9   7   5        1.49        1.28      2.96 o 
  -8   7   5        0.15        0.41      2.23 o 
  -7   7   5       25.23       23.19      3.28 o 
  -6   7   5       21.26       18.79      3.93 o 
  -5   7   5       13.18        9.74      2.98 o 
  -4   7   5       22.56       20.54      3.95 o 
  -3   7   5      109.20      108.88      4.13 o 
  -2   7   5        0.20        1.20      2.27 o 
  -1   7   5       66.62       76.74      5.93 o 
   0   7   5      232.61      263.68     10.90 o 
   1   7   5      192.84      212.17     10.69 o 
   2   7   5      123.78      124.27      7.43 o 
   3   7   5        0.49        2.05      2.11 o 
   4   7   5      101.64      113.29      9.85 o 
   5   7   5      145.75      146.48      7.62 o 
   6   7   5        0.04        2.69      3.38 o 
   7   7   5       12.23       11.36      3.89 o 
   8   7   5        1.53        1.95      4.52 o 
   9   7   5       46.71       36.21      7.22 o 
  10   7   5        2.04       -1.99      4.73 o 
  11   7   5        2.71        3.35      5.15 o 
  12   7   5        1.04        8.12      6.56 o 
  13   7   5        0.06       18.60      7.93 o 
 -16   8   5        0.70        6.71      6.33 o 
 -15   8   5        1.28       15.86      6.71 o 
 -14   8   5        1.49        3.69      4.72 o 
 -13   8   5        0.06        4.45      5.92 o 
 -12   8   5       19.98       12.32      4.98 o 
 -11   8   5       12.66        9.05      3.78 o 
 -10   8   5       17.55        9.29      4.86 o 
  -9   8   5        1.31        4.36      3.35 o 
  -8   8   5       61.76       61.36      4.53 o 
  -7   8   5       11.45        9.89      3.62 o 
  -6   8   5       20.44       22.51      3.62 o 
  -5   8   5       37.79       33.38      2.99 o 
  -4   8   5       27.85       30.54      4.35 o 
  -3   8   5      101.31       91.96      6.70 o 
  -2   8   5       97.36       89.22     11.07 o 
  -1   8   5       11.58       18.95      4.66 o 
   0   8   5      595.89      662.60     16.12 o 
   1   8   5       17.57       18.21      6.88 o 
   2   8   5       10.60       11.13      4.43 o 
   3   8   5       17.02       18.58      5.90 o 
   4   8   5       19.86       20.24      3.00 o 
   5   8   5        1.60        1.93      3.53 o 
   6   8   5        6.96        0.47      3.97 o 
   7   8   5        0.30        1.93      4.04 o 
   8   8   5       44.52       46.60      9.55 o 
   9   8   5       30.10       13.87      8.36 o 
  10   8   5        4.61       12.26      6.51 o 
  11   8   5        0.79        4.47      5.31 o 
  12   8   5        0.01        4.03      7.16 o 
 -15   9   5       12.73       19.03      6.99 o 
 -14   9   5        0.74        3.74      8.82 o 
 -13   9   5        1.20        0.34      5.08 o 
 -12   9   5        0.30        3.16      4.95 o 
 -11   9   5       14.64        6.80      5.18 o 
 -10   9   5        6.32        2.14      3.55 o 
  -9   9   5        0.06       -3.89      4.79 o 
  -8   9   5       10.61        8.38      4.30 o 
  -7   9   5       13.03       17.96      5.01 o 
  -6   9   5        6.68        7.57      3.98 o 
  -5   9   5        4.66        3.33      4.40 o 
  -4   9   5       20.45       21.16      3.99 o 
  -3   9   5        0.01        2.32      1.88 o 
  -2   9   5      184.99      176.97      8.33 o 
  -1   9   5       91.76       80.49     10.37 o 
   0   9   5      112.44      122.78      9.12 o 
   1   9   5       11.52       18.25      7.95 o 
   2   9   5       26.90       18.60      5.90 o 
   3   9   5        0.02       -0.11      4.93 o 
   4   9   5        0.67       -2.65      5.53 o 
   5   9   5        1.60        5.87      2.53 o 
   6   9   5        1.83        4.85      3.31 o 
   7   9   5        9.33       18.36      5.24 o 
   8   9   5       20.56       26.09      8.19 o 
   9   9   5        9.94       14.63     12.48 o 
  10   9   5        1.27        6.84      6.73 o 
  11   9   5        3.21       11.13      9.03 o 
  12   9   5        0.12        6.37      6.57 o 
 -14  10   5        3.86       20.73      8.94 o 
 -13  10   5        2.05       -1.09      5.78 o 
 -12  10   5       12.40       13.17      6.11 o 
 -11  10   5        1.06        4.53      5.25 o 
 -10  10   5       14.20       15.77      4.84 o 
  -9  10   5       31.10       29.16      5.81 o 
  -8  10   5       26.36       17.37      5.82 o 
  -7  10   5        5.11        2.22      3.65 o 
  -6  10   5        1.44       -0.37      3.25 o 
  -5  10   5       38.18       34.99      4.49 o 
  -4  10   5      106.09       99.55      7.26 o 
  -3  10   5        0.00        4.72      3.08 o 
  -2  10   5      174.78      219.12     32.72 o 
  -1  10   5      119.27       95.05     17.27 o 
   0  10   5       32.39       21.45      5.42 o 
   1  10   5       82.93       60.15      8.51 o 
   2  10   5       42.74       45.91      9.82 o 
   3  10   5        2.41        9.35      6.82 o 
   4  10   5        1.66       -5.30      9.05 o 
   5  10   5        2.16        2.62      2.88 o 
   6  10   5        9.77       10.07      4.39 o 
   7  10   5        2.75        8.50      3.20 o 
   8  10   5        6.73        0.94      3.74 o 
   9  10   5        2.72       21.75     14.47 o 
  10  10   5        1.79        8.98     10.03 o 
  11  10   5        0.55       13.48     10.76 o 
 -13  11   5        0.01        0.46      7.90 o 
 -12  11   5        4.93       15.78      7.34 o 
 -11  11   5        0.00       -0.77      5.61 o 
 -10  11   5        3.75        9.27      6.38 o 
  -9  11   5        0.32        1.77      5.71 o 
  -8  11   5        7.12        7.52      5.02 o 
  -7  11   5        0.33        7.38      3.52 o 
  -6  11   5        7.42        7.33      3.36 o 
  -5  11   5       11.03        6.76      3.64 o 
  -4  11   5       89.26       65.54     10.84 o 
  -3  11   5       10.69        8.90      3.44 o 
  -2  11   5       34.27       22.47      6.81 o 
  -1  11   5        1.80        1.67      3.53 o 
   0  11   5        0.04        3.39      3.93 o 
   1  11   5        9.47        3.34      6.55 o 
   2  11   5       13.14       16.59     12.87 o 
   3  11   5        0.76      -12.37     12.37 o 
   4  11   5        0.76       11.61      8.90 o 
   5  11   5        8.66       15.00      9.69 o 
   6  11   5        5.56        6.14      9.16 o 
   7  11   5        1.53       -4.40      6.70 o 
   8  11   5        1.39       10.85      8.05 o 
   9  11   5        1.00       28.03     13.97 o 
 -12  12   5        2.52        4.46      6.65 o 
 -11  12   5        0.57       10.71      7.62 o 
 -10  12   5        1.18       12.38      8.12 o 
  -9  12   5        0.10       -3.99      5.42 o 
  -8  12   5        1.68        5.67      6.25 o 
  -7  12   5       23.09       24.99      5.20 o 
  -6  12   5       40.52       39.02      7.92 o 
  -5  12   5       79.32       53.90     13.91 o 
  -4  12   5       80.25       44.50     15.22 o 
  -3  12   5       57.00       30.66     12.25 o 
  -2  12   5        3.03       16.63     11.05 o 
  -1  12   5        1.11        5.31      7.38 o 
   0  12   5        3.31        1.69      5.85 o 
   1  12   5        2.81        3.42      7.33 o 
   2  12   5        9.65       44.51     13.63 o 
   3  12   5        2.92       15.53      7.71 o 
   4  12   5        0.43        7.08      7.31 o 
   5  12   5       17.44       24.53     11.17 o 
   6  12   5        3.29        9.54     12.81 o 
   7  12   5        0.41       17.87      9.43 o 
   8  12   5        1.41       18.74      9.19 o 
 -10  13   5        1.40       11.94      7.62 o 
  -9  13   5        0.29        6.75      7.56 o 
  -8  13   5        0.13       17.07     13.58 o 
  -7  13   5        3.52        5.50      9.88 o 
  -6  13   5        0.86       10.93      9.67 o 
  -5  13   5        0.19       17.57     10.30 o 
  -4  13   5        5.05       -6.79     11.81 o 
  -3  13   5        5.97        9.21      6.92 o 
  -2  13   5        0.22       10.35      6.64 o 
  -1  13   5        1.70        0.01     10.14 o 
   0  13   5        0.01        6.23      5.51 o 
   1  13   5        0.80        4.18      5.35 o 
   2  13   5        0.00       -5.65      5.65 o 
   3  13   5        0.27        0.25      7.80 o 
   4  13   5        9.00       36.28     12.59 o 
   5  13   5        1.86       13.26     18.18 o 
   6  13   5       14.61       39.27     11.40 o 
  -7  14   5        5.32       28.78     12.17 o 
  -6  14   5        2.14        4.01      7.72 o 
  -5  14   5        0.23       -6.68      8.01 o 
  -4  14   5        0.62       11.11     10.20 o 
  -3  14   5        1.67       20.50     11.04 o 
  -2  14   5        0.09      -12.37     12.37 o 
  -1  14   5        0.63        5.36     15.11 o 
   0  14   5        0.88       -0.98     11.22 o 
   1  14   5        2.91       23.17     10.26 o 
   2  14   5        0.32       12.67      7.67 o 
   3  14   5        0.53        5.15      9.88 o 
 -19   0   6        3.41       18.97     15.45 o 
 -18   0   6       26.82       19.50     11.56 o 
 -17   0   6        1.70       -2.83      9.02 o 
 -16   0   6       62.14       59.96     12.04 o 
 -15   0   6       70.88       61.48     13.19 o 
 -14   0   6        0.00        9.37      8.98 o 
 -13   0   6        0.50       -1.67      9.55 o 
 -12   0   6        3.50       -1.15      8.49 o 
 -11   0   6       48.57       43.13      6.81 o 
 -10   0   6       19.76       11.92      5.08 o 
  -9   0   6       33.79       29.70      8.25 o 
  -8   0   6      373.55      381.44     17.51 o 
  -7   0   6      203.85      222.77     10.18 o 
  -6   0   6     4159.13     4082.97     82.27 o 
  -5   0   6      786.87      762.54     17.51 o 
  -4   0   6      417.33      437.21     12.75 o 
  -3   0   6      826.65      878.48     13.44 o 
  -2   0   6     4417.26     4387.40     47.64 o 
  -1   0   6     3537.53     3768.01     35.43 o 
   0   0   6     2039.83     2284.86     22.27 o 
   1   0   6      143.17      129.21      3.67 o 
   2   0   6     1515.94     1623.40     22.44 o 
   3   0   6      146.57      179.52      8.43 o 
   4   0   6      267.88      297.75      7.64 o 
   5   0   6      228.60      263.89      8.03 o 
   6   0   6       79.72       86.29      7.10 o 
   7   0   6        0.29        1.87      4.40 o 
   8   0   6       44.87       19.62     11.69 o 
   9   0   6       34.08       22.47     10.80 o 
  10   0   6       10.46        7.35      6.46 o 
  11   0   6        0.00        8.86      7.34 o 
  12   0   6        2.69       -2.09      6.79 o 
  13   0   6        2.29        5.12      8.06 o 
  14   0   6        2.82       10.54      9.26 o 
 -19   1   6        0.05       -0.52      7.87 o 
 -18   1   6       16.52       28.16      9.57 o 
 -17   1   6       28.92       34.42      8.29 o 
 -16   1   6        4.47        7.92      6.88 o 
 -15   1   6       53.05       55.42      8.21 o 
 -14   1   6       65.35       56.02      6.88 o 
 -13   1   6        1.24       -2.52      5.29 o 
 -12   1   6       50.10       52.25      6.05 o 
 -11   1   6        0.21        1.03      3.39 o 
 -10   1   6       39.02       28.88      4.85 o 
  -9   1   6        0.44        0.86      2.96 o 
  -8   1   6        3.14        6.50      3.39 o 
  -7   1   6       41.45       39.94      5.69 o 
  -6   1   6       16.41       20.59      8.21 o 
  -5   1   6        0.01        1.29      1.69 o 
  -4   1   6       36.83       40.57      4.08 o 
  -3   1   6      248.99      269.76      4.13 o 
  -2   1   6      455.38      471.83      5.44 o 
  -1   1   6       87.48       97.31      2.63 o 
   0   1   6      267.38      292.68      3.47 o 
   1   1   6       86.83       96.87      2.97 o 
   2   1   6       66.67       61.20      3.24 o 
   3   1   6      105.08      104.68      3.06 o 
   4   1   6        2.34        2.78      2.48 o 
   5   1   6       11.10        7.93      2.70 o 
   6   1   6        4.25        3.58      2.81 o 
   7   1   6       91.04       83.22      6.59 o 
   8   1   6       42.59       22.61      5.94 o 
   9   1   6        0.07        2.47      4.40 o 
  10   1   6        0.68        2.72      4.69 o 
  11   1   6        7.81        3.29      4.97 o 
  12   1   6        4.98       16.07      7.73 o 
  13   1   6        5.82        5.67      7.39 o 
  14   1   6        4.60       17.44      6.43 o 
 -19   2   6        1.05       -0.55      8.72 o 
 -18   2   6       10.96        0.70      7.73 o 
 -17   2   6        1.10        3.88      7.21 o 
 -16   2   6        0.58       13.08     10.12 o 
 -15   2   6        6.20       -1.03      5.36 o 
 -14   2   6        0.70       -2.33      4.76 o 
 -13   2   6        3.24        1.53      5.13 o 
 -12   2   6       76.64       64.09      7.22 o 
 -11   2   6        3.24        1.36      4.56 o 
 -10   2   6        6.13       11.89      4.05 o 
  -9   2   6       31.82       32.69      4.82 o 
  -8   2   6      323.68      374.32      8.72 o 
  -7   2   6       21.43       27.16      3.28 o 
  -6   2   6      572.59      563.12      9.25 o 
  -5   2   6       36.19       44.05      2.76 o 
  -4   2   6      790.74      906.02      9.90 o 
  -3   2   6      219.73      275.09      3.88 o 
  -2   2   6      270.54      274.39      6.50 o 
  -1   2   6      425.82      482.19      5.23 o 
   0   2   6       14.76       16.21      1.56 o 
   1   2   6      550.33      566.49      5.59 o 
   2   2   6     1036.76     1096.11     10.29 o 
   3   2   6        1.33       -1.87      1.87 o 
   4   2   6       50.88       56.46      3.28 o 
   5   2   6       20.08       21.90      3.37 o 
   6   2   6        1.86        1.09      2.73 o 
   7   2   6       67.20       59.90      9.93 o 
   8   2   6        4.17        3.44      3.50 o 
   9   2   6       25.28       12.06      5.24 o 
  10   2   6       24.31       15.72      4.91 o 
  11   2   6       13.88       13.37      4.98 o 
  12   2   6       25.31       34.80      9.64 o 
  13   2   6        0.91       11.16     11.46 o 
  14   2   6        1.58        7.92      6.50 o 
 -19   3   6        5.12       12.65     11.12 o 
 -18   3   6        8.01       15.20      8.93 o 
 -17   3   6        1.22       36.83     10.45 o 
 -16   3   6        0.27       14.35      8.31 o 
 -15   3   6       10.58       16.66      7.65 o 
 -14   3   6       56.98       61.80     11.21 o 
 -13   3   6       63.18       41.21      6.70 o 
 -12   3   6       10.39        9.07      4.99 o 
 -11   3   6       60.78       57.84      7.45 o 
 -10   3   6        2.27       -0.10      3.88 o 
  -9   3   6      116.65      117.80     13.37 o 
  -8   3   6        1.99        9.04      7.28 o 
  -7   3   6      175.22      191.72      5.30 o 
  -6   3   6        1.19        2.83      3.13 o 
  -5   3   6      473.56      515.13      6.57 o 
  -4   3   6      362.55      399.22      6.98 o 
  -3   3   6      648.80      706.62     10.47 o 
  -2   3   6      479.33      553.83      5.09 o 
  -1   3   6      118.52      121.62      4.06 o 
   0   3   6      219.37      228.62      4.03 o 
   1   3   6        6.50        3.99      1.57 o 
   2   3   6       69.18       70.69      2.89 o 
   3   3   6       34.26       37.83      2.91 o 
   4   3   6       41.30       40.12      2.68 o 
   5   3   6       23.05       15.35      3.09 o 
   6   3   6       24.43       18.48      4.37 o 
   7   3   6       27.55       19.27      7.51 o 
   8   3   6       12.30        8.51      4.88 o 
   9   3   6        0.29       -2.09      3.68 o 
  10   3   6        0.01        3.62      4.01 o 
  11   3   6       88.58       67.51     16.93 o 
  12   3   6       32.43       25.96      8.22 o 
  13   3   6       18.13       29.46      6.62 o 
  14   3   6        5.52        3.77      6.96 o 
 -18   4   6        0.86        5.96      7.17 o 
 -17   4   6        0.14        5.49      5.72 o 
 -16   4   6        2.06        6.22      5.32 o 
 -15   4   6        0.90        2.55      7.01 o 
 -14   4   6        0.51        5.42      7.74 o 
 -13   4   6       55.30       54.33     11.77 o 
 -12   4   6        0.16       -5.56      5.56 o 
 -11   4   6        6.75       12.18      5.40 o 
 -10   4   6       97.65       96.72      7.82 o 
  -9   4   6       55.23       37.71     15.91 o 
  -8   4   6       48.78       49.59      5.76 o 
  -7   4   6       15.69       13.91      2.25 o 
  -6   4   6       30.15       37.50      3.18 o 
  -5   4   6      113.66      134.92      5.18 o 
  -4   4   6       61.46       62.66      4.36 o 
  -3   4   6      182.22      182.28      7.76 o 
  -2   4   6       18.65       14.95      1.10 o 
  -1   4   6      156.94      171.27      5.22 o 
   0   4   6      156.10      160.24      2.98 o 
   1   4   6        1.38        3.47      1.58 o 
   2   4   6      184.27      191.43      3.81 o 
   3   4   6       52.53       59.92      3.66 o 
   4   4   6      121.15      128.01      4.28 o 
   5   4   6       60.74       78.40      3.88 o 
   6   4   6       37.96       39.93      5.54 o 
   7   4   6       38.55       26.61      9.35 o 
   8   4   6       27.65       15.59      8.57 o 
   9   4   6        0.93        7.36      5.06 o 
  10   4   6        1.64        6.76      6.55 o 
  11   4   6       66.31       69.97     10.70 o 
  12   4   6        2.53        4.48      6.40 o 
  13   4   6        1.46        4.61      6.40 o 
  14   4   6        0.97        8.19      7.89 o 
 -18   5   6       12.78       26.21      9.44 o 
 -17   5   6        1.90        6.27      6.63 o 
 -16   5   6       11.26        9.43      7.27 o 
 -15   5   6        0.91        0.12      5.08 o 
 -14   5   6       55.21       49.42      9.60 o 
 -13   5   6       11.78        6.38      5.32 o 
 -12   5   6       21.36       14.16      4.98 o 
 -11   5   6       69.70       57.36     11.40 o 
 -10   5   6       24.36       13.04      3.94 o 
  -9   5   6       51.17       46.31     14.97 o 
  -8   5   6        3.70        2.81      1.96 o 
  -7   5   6       33.32       39.40      3.85 o 
  -6   5   6      334.64      351.50      8.82 o 
  -5   5   6      111.80      118.89      3.54 o 
  -4   5   6      464.73      459.86      9.08 o 
  -3   5   6      133.48      197.99     12.48 o 
  -2   5   6      238.69      251.80     21.57 o 
  -1   5   6       15.47       17.69      2.51 o 
   0   5   6        0.54        0.96      2.16 o 
   1   5   6       36.07       28.61      4.85 o 
   2   5   6      630.79      618.20     16.81 o 
   3   5   6       92.72       95.63      5.68 o 
   4   5   6      199.49      194.52      4.39 o 
   5   5   6       27.72       30.30      3.13 o 
   6   5   6        7.30       10.43      3.41 o 
   7   5   6      152.78      161.02      6.72 o 
   8   5   6       87.27       75.02      7.38 o 
   9   5   6        4.75        5.83      4.38 o 
  10   5   6        0.87        3.96      5.24 o 
  11   5   6       29.77       31.40      6.43 o 
  12   5   6        0.78        5.99      5.39 o 
  13   5   6        4.66       13.37      7.41 o 
 -17   6   6        1.25       10.97      8.43 o 
 -16   6   6       24.80       25.34      6.97 o 
 -15   6   6        9.24       24.35      8.13 o 
 -14   6   6        6.74        3.62      7.03 o 
 -13   6   6       30.82       18.57      6.25 o 
 -12   6   6        1.97        3.49      4.11 o 
 -11   6   6       20.77       19.57      4.58 o 
 -10   6   6       59.04       50.87      5.60 o 
  -9   6   6        0.01        1.06      2.59 o 
  -8   6   6       25.90       26.21      3.94 o 
  -7   6   6      105.31      119.77      4.92 o 
  -6   6   6        4.85        3.88      2.42 o 
  -5   6   6       46.51       43.24      5.72 o 
  -4   6   6        5.26        2.40      2.23 o 
  -3   6   6       72.33       78.32      8.53 o 
  -2   6   6        1.42        2.81      4.35 o 
  -1   6   6       17.24       23.90      4.86 o 
   0   6   6      200.13      211.83      8.23 o 
   1   6   6       28.62       25.80      4.93 o 
   2   6   6      295.32      309.37      9.72 o 
   3   6   6      724.07      756.76     20.90 o 
   4   6   6        9.41        5.11      2.55 o 
   5   6   6       28.24       26.92      2.81 o 
   6   6   6      203.08      198.48      8.41 o 
   7   6   6       82.29       76.21      7.50 o 
   8   6   6        2.22        4.30      4.07 o 
   9   6   6        0.53        1.24      4.18 o 
  10   6   6        8.44       15.67     10.47 o 
  11   6   6        1.08        2.72      5.44 o 
  12   6   6       14.98       13.77      6.88 o 
  13   6   6        0.84       -0.24      8.73 o 
 -17   7   6       20.77       24.51      9.71 o 
 -16   7   6        3.48        1.07      7.03 o 
 -15   7   6        1.37        5.67      6.20 o 
 -14   7   6       17.02       14.22      5.85 o 
 -13   7   6       14.76       11.97      6.08 o 
 -12   7   6        3.23        7.93      5.09 o 
 -11   7   6        1.68       -3.93      3.93 o 
 -10   7   6        5.62        6.03      3.78 o 
  -9   7   6       38.60       35.51      6.33 o 
  -8   7   6        0.62        4.34      3.57 o 
  -7   7   6        5.35        3.59      2.56 o 
  -6   7   6        0.23       -0.46      2.94 o 
  -5   7   6       20.77       22.77      2.93 o 
  -4   7   6       25.39       29.43      4.90 o 
  -3   7   6      150.42      169.85      9.79 o 
  -2   7   6        5.29        2.94      0.94 o 
  -1   7   6      846.00      940.37     19.72 o 
   0   7   6      306.52      362.65     12.33 o 
   1   7   6        3.23       11.75      4.87 o 
   2   7   6      502.54      571.04     12.47 o 
   3   7   6       10.81        9.53      5.62 o 
   4   7   6        0.18       -0.80      2.32 o 
   5   7   6       18.59       16.56      3.38 o 
   6   7   6        0.10       -1.94      2.79 o 
   7   7   6        7.01        0.33      3.80 o 
   8   7   6       22.07       36.96      6.32 o 
   9   7   6        0.45        3.49      5.37 o 
  10   7   6        1.50       12.27      6.69 o 
  11   7   6        2.51        5.91      6.42 o 
  12   7   6        1.69        2.17      6.99 o 
 -16   8   6        7.04       15.37      9.33 o 
 -15   8   6        0.71        3.85      4.90 o 
 -14   8   6        4.43       12.87      6.79 o 
 -13   8   6        0.00        3.66      4.92 o 
 -12   8   6        4.80        3.12      4.12 o 
 -11   8   6        1.24        1.06      3.88 o 
 -10   8   6        4.52        0.98      2.64 o 
  -9   8   6        0.64        0.69      4.28 o 
  -8   8   6       27.44       24.72      5.11 o 
  -7   8   6        4.98        6.95      4.06 o 
  -6   8   6       25.31       24.00      3.13 o 
  -5   8   6       24.04       17.42      2.79 o 
  -4   8   6        2.65        2.63      2.70 o 
  -3   8   6      151.74      165.86     10.94 o 
  -2   8   6      109.55       78.29     13.29 o 
  -1   8   6        0.00       -5.81      5.81 o 
   0   8   6        1.64        1.09      5.06 o 
   1   8   6       59.72       58.45      9.15 o 
   2   8   6       16.31       21.00      5.73 o 
   3   8   6       56.57       42.93      7.35 o 
   4   8   6        7.49        8.51      5.12 o 
   5   8   6        0.00        0.85      2.85 o 
   6   8   6        0.01        4.10      5.19 o 
   7   8   6       13.77       26.69      8.16 o 
   8   8   6        6.75        4.98      3.98 o 
   9   8   6        0.53       -2.85      5.34 o 
  10   8   6        0.05        6.79      6.35 o 
  11   8   6        1.99        6.27      5.87 o 
  12   8   6        2.17       14.56      8.61 o 
 -15   9   6        1.04        6.78     13.44 o 
 -14   9   6        0.55        7.29      7.11 o 
 -13   9   6        0.99       -1.87      5.52 o 
 -12   9   6        0.07        8.68      5.76 o 
 -11   9   6       21.87       26.35      7.62 o 
 -10   9   6       11.33        4.97      5.71 o 
  -9   9   6       72.28       83.22      7.86 o 
  -8   9   6       44.70       51.40      5.15 o 
  -7   9   6      110.72       90.89      6.79 o 
  -6   9   6       79.08       66.58      3.95 o 
  -5   9   6        7.13        8.00      2.46 o 
  -4   9   6      255.46      293.75     16.02 o 
  -3   9   6       10.98       15.95      8.91 o 
  -2   9   6      151.46      167.30     13.91 o 
  -1   9   6      136.95      134.12     15.99 o 
   0   9   6       29.12       28.00      6.58 o 
   1   9   6        2.71       -1.16      6.44 o 
   2   9   6       19.09       10.17      6.30 o 
   3   9   6       14.35       14.14      6.05 o 
   4   9   6        0.22       13.98      6.56 o 
   5   9   6        6.03        7.21      6.13 o 
   6   9   6        0.33        5.33      3.49 o 
   7   9   6        0.71        9.94      5.48 o 
   8   9   6        0.31        6.62      5.69 o 
   9   9   6        1.17       31.19     15.72 o 
  10   9   6        1.88        8.77      9.89 o 
  11   9   6        1.57       11.10     12.82 o 
 -14  10   6        0.22       -2.46      5.78 o 
 -13  10   6        0.33        3.14      5.70 o 
 -12  10   6       12.08       17.62      8.43 o 
 -11  10   6       42.53       58.48      7.59 o 
 -10  10   6        8.17       24.84      6.41 o 
  -9  10   6       15.02       18.57      9.83 o 
  -8  10   6        7.02        4.78      5.29 o 
  -7  10   6       96.61       77.88      7.91 o 
  -6  10   6       16.03       14.71      3.66 o 
  -5  10   6       90.86       83.42     10.64 o 
  -4  10   6       56.68       76.33     12.41 o 
  -3  10   6       48.31       68.17     12.48 o 
  -2  10   6       23.55       16.98      4.13 o 
  -1  10   6       27.03       24.68      5.76 o 
   0  10   6        4.44       -1.48      6.45 o 
   1  10   6        0.01       -6.96      6.96 o 
   2  10   6       23.15       43.90     14.12 o 
   3  10   6       26.72       43.08     16.17 o 
   4  10   6        0.02        2.64      6.41 o 
   5  10   6        0.06       13.92      7.69 o 
   6  10   6        3.95        5.71      6.87 o 
   7  10   6        5.09       13.73      7.24 o 
   8  10   6        5.50       11.44     12.81 o 
   9  10   6        7.51        1.38     10.90 o 
  10  10   6        0.57      -12.94     12.94 o 
 -13  11   6        0.05       -4.91      7.68 o 
 -12  11   6        5.31       11.45      7.19 o 
 -11  11   6        2.74       33.99     10.65 o 
 -10  11   6        3.45        2.37      5.69 o 
  -9  11   6        0.50       -2.55      5.75 o 
  -8  11   6        7.62        2.86      4.78 o 
  -7  11   6       14.50       10.54      5.67 o 
  -6  11   6        2.79        3.95      3.37 o 
  -5  11   6        4.52        6.57      6.16 o 
  -4  11   6        4.10        7.76      8.20 o 
  -3  11   6        1.87        1.61      5.60 o 
  -2  11   6        0.22        3.19      4.48 o 
  -1  11   6        6.55        6.56      5.03 o 
   0  11   6       22.71       15.77      7.39 o 
   1  11   6        0.03       26.97     10.44 o 
   2  11   6        6.09       18.56      8.46 o 
   3  11   6        0.52       11.59     14.57 o 
   4  11   6        1.71        4.78      8.28 o 
   5  11   6        2.34        4.29      7.18 o 
   6  11   6        0.32       -7.70      7.70 o 
   7  11   6        1.39       -1.81      7.70 o 
   8  11   6        1.15       22.93     18.40 o 
 -11  12   6        2.79        7.86      6.62 o 
 -10  12   6        0.00        5.52      5.16 o 
  -9  12   6        0.45       12.02      6.87 o 
  -8  12   6        0.32       -0.80      5.61 o 
  -7  12   6       10.89       18.47      8.96 o 
  -6  12   6        0.11        6.74      8.07 o 
  -5  12   6        8.85       18.16     38.76 o 
  -4  12   6        0.19        6.91      8.64 o 
  -3  12   6        2.42        7.37     17.92 o 
  -2  12   6        2.70       11.69      8.80 o 
  -1  12   6        3.41        3.23      7.14 o 
   0  12   6        0.10       10.02      6.98 o 
   1  12   6        0.03        4.48      5.18 o 
   2  12   6        1.71       10.27     10.11 o 
   3  12   6        4.60       32.82     12.02 o 
   4  12   6        5.48       21.27      9.89 o 
   5  12   6        0.08       18.96      8.92 o 
   6  12   6        1.68        1.17      7.35 o 
   7  12   6        3.61       -5.62     13.15 o 
  -9  13   6        0.28        4.37      8.17 o 
  -8  13   6        0.09       15.47      9.67 o 
  -7  13   6        6.64       27.89     11.90 o 
  -6  13   6        2.42       11.45      9.23 o 
  -5  13   6        8.66       22.49      9.80 o 
  -4  13   6       12.10       17.06     10.71 o 
  -3  13   6        5.28       14.14     11.75 o 
  -2  13   6        5.38        1.69     13.77 o 
  -1  13   6        0.21       12.83     12.63 o 
   0  13   6        0.28       -8.90      9.79 o 
   1  13   6        0.08       -1.11      4.67 o 
   2  13   6        0.17       25.13     10.25 o 
   3  13   6        0.19       -3.52     10.72 o 
   4  13   6        0.32        8.89     11.41 o 
   5  13   6        4.77        8.95      9.93 o 
  -6  14   6        0.05       20.16     10.67 o 
  -5  14   6        4.58       19.33     10.94 o 
  -4  14   6        1.67       -0.29      8.99 o 
  -3  14   6        0.64       23.08     11.87 o 
  -2  14   6        0.58       17.78     11.40 o 
  -1  14   6        2.25       17.30     31.50 o 
   0  14   6        1.01       -0.51     14.03 o 
   1  14   6        0.09       13.49     21.52 o 
 -19   1   7        0.39       -4.41     10.34 o 
 -18   1   7        0.85       14.30      8.76 o 
 -17   1   7        0.49       11.66      7.76 o 
 -16   1   7        6.69       17.95      9.23 o 
 -15   1   7        9.34       18.67     10.14 o 
 -14   1   7       13.07       15.01      5.72 o 
 -13   1   7       27.32       27.18      5.58 o 
 -12   1   7        0.45        0.27      4.35 o 
 -11   1   7        0.60        6.26      4.25 o 
 -10   1   7        3.97        5.25      5.17 o 
  -9   1   7      526.64      466.47     11.06 o 
  -8   1   7      161.31      156.84      9.10 o 
  -7   1   7       43.55       40.01      5.58 o 
  -6   1   7       87.66       85.58      5.39 o 
  -5   1   7        0.14        2.04      1.94 o 
  -4   1   7        3.45        3.55      2.07 o 
  -3   1   7      228.39      232.33      4.21 o 
  -2   1   7      165.35      175.48      3.29 o 
  -1   1   7      394.87      427.26      4.59 o 
   0   1   7      817.53      899.08      9.07 o 
   1   1   7        1.64        0.00      1.64 o 
   2   1   7       92.33       96.23      3.83 o 
   3   1   7       11.15       11.66      2.35 o 
   4   1   7       32.15       41.77      3.25 o 
   5   1   7       28.04       27.87      3.60 o 
   6   1   7       15.47        7.99      3.17 o 
   7   1   7        8.82        7.68      4.01 o 
   8   1   7        4.02        1.64      3.66 o 
   9   1   7        2.84        2.32      3.96 o 
  10   1   7        1.11       -0.66      4.20 o 
  11   1   7        0.12       12.97      6.28 o 
  12   1   7        3.37        4.23      6.26 o 
  13   1   7        0.12       11.04      7.82 o 
 -19   2   7        0.38        5.53      8.20 o 
 -18   2   7        2.34        1.29      7.01 o 
 -17   2   7        4.53       11.22      8.70 o 
 -16   2   7        0.11        8.42      7.60 o 
 -15   2   7        6.09        4.59      6.41 o 
 -14   2   7        3.83        5.62      5.21 o 
 -13   2   7        2.90        0.93      4.25 o 
 -12   2   7        8.40        6.16      6.46 o 
 -11   2   7       84.29       86.57      8.39 o 
 -10   2   7      222.35      197.68     15.46 o 
  -9   2   7      108.02      113.26      7.25 o 
  -8   2   7        2.61        2.12      3.42 o 
  -7   2   7        0.01        0.47      6.79 o 
  -6   2   7       22.25       28.50      5.58 o 
  -5   2   7       20.23       15.42      2.41 o 
  -4   2   7      133.67      149.09      3.16 o 
  -3   2   7      387.98      445.58      6.38 o 
  -2   2   7      219.49      235.56      4.28 o 
  -1   2   7       16.55       18.18      2.18 o 
   0   2   7      330.36      354.10      4.87 o 
   1   2   7      194.00      207.20      5.44 o 
   2   2   7      144.95      152.21      3.83 o 
   3   2   7      255.15      242.40      4.62 o 
   4   2   7       39.01       42.08      3.97 o 
   5   2   7        9.07        3.23      3.19 o 
   6   2   7      116.27      121.49      5.37 o 
   7   2   7      130.14      135.29     11.13 o 
   8   2   7       37.37       21.21      7.70 o 
   9   2   7        0.06        1.91      4.96 o 
  10   2   7       12.54        9.05      6.71 o 
  11   2   7        2.99        6.34      5.74 o 
  12   2   7        2.30       -1.80      5.26 o 
  13   2   7        8.92       10.81      6.08 o 
 -18   3   7        7.40       14.83     13.87 o 
 -17   3   7        7.43        9.79      8.04 o 
 -16   3   7        1.47       11.91     11.07 o 
 -15   3   7       12.17        4.48      7.04 o 
 -14   3   7       79.28       70.18     10.59 o 
 -13   3   7       32.83       37.31      6.74 o 
 -12   3   7       10.45        9.93      5.81 o 
 -11   3   7       55.26       60.30      9.19 o 
 -10   3   7      103.09       79.33     25.71 o 
  -9   3   7        0.05        2.15      5.38 o 
  -8   3   7        6.32        4.51      4.36 o 
  -7   3   7       54.61       57.42      4.77 o 
  -6   3   7       26.82       24.35      2.66 o 
  -5   3   7       30.06       25.22      1.88 o 
  -4   3   7       45.74       45.99      3.52 o 
  -3   3   7       54.12       60.90      2.70 o 
  -2   3   7       30.02       29.39      3.21 o 
  -1   3   7        2.00        2.29      1.55 o 
   0   3   7        2.72        3.68      2.05 o 
   1   3   7       42.23       56.81      2.85 o 
   2   3   7        7.41       11.20      1.97 o 
   3   3   7      758.00      746.42      8.82 o 
   4   3   7      263.00      292.67      6.48 o 
   5   3   7       49.42       56.40      4.57 o 
   6   3   7      128.12      117.66      6.18 o 
   7   3   7       11.04       10.25      4.28 o 
   8   3   7        6.42        3.66      4.09 o 
   9   3   7        0.82        6.36      5.05 o 
  10   3   7        6.63        5.53      4.92 o 
  11   3   7       25.20       27.57      7.35 o 
  12   3   7        3.95       15.94      6.10 o 
  13   3   7       26.64       25.53      8.61 o 
 -18   4   7        0.94       15.50      8.93 o 
 -17   4   7       11.39       25.65      7.67 o 
 -16   4   7        0.01       13.95     12.76 o 
 -15   4   7        9.11       11.02      8.22 o 
 -14   4   7        8.06       14.01     13.41 o 
 -13   4   7      167.29      138.50     48.21 o 
 -12   4   7      343.57      323.96     14.58 o 
 -11   4   7       74.90       79.50     10.40 o 
 -10   4   7       16.43       21.36      9.07 o 
  -9   4   7       12.01        8.29      4.31 o 
  -8   4   7       14.63       10.49      3.88 o 
  -7   4   7       30.85       27.96      3.64 o 
  -6   4   7        7.26        7.46      5.47 o 
  -5   4   7      131.99      139.71      7.20 o 
  -4   4   7       22.91       15.68      2.12 o 
  -3   4   7       56.57       58.24      2.25 o 
  -2   4   7       34.83       34.72      3.41 o 
  -1   4   7      104.36       92.84      4.17 o 
   0   4   7        3.60        2.28      2.05 o 
   1   4   7        8.10        6.30      1.48 o 
   2   4   7        0.75        0.45      1.83 o 
   3   4   7      268.44      262.20      4.71 o 
   4   4   7      126.97      131.28      6.55 o 
   5   4   7        0.01        3.05      2.98 o 
   6   4   7       47.93       48.74      5.19 o 
   7   4   7       24.59       15.83      5.32 o 
   8   4   7        3.22        4.64      3.86 o 
   9   4   7        2.59       14.88      6.33 o 
  10   4   7       79.02       71.66      9.15 o 
  11   4   7        0.32       -0.52      5.42 o 
  12   4   7        6.90       22.89      8.00 o 
  13   4   7        4.18        6.06      7.72 o 
 -18   5   7        0.08       12.72      7.44 o 
 -17   5   7        2.77        8.31      7.31 o 
 -16   5   7        9.65       25.42      7.56 o 
 -15   5   7        0.65       11.76     11.54 o 
 -14   5   7        4.83        5.54      5.32 o 
 -13   5   7      185.18      154.01     10.07 o 
 -12   5   7       46.11       30.63      9.89 o 
 -11   5   7       76.22       54.20     13.66 o 
 -10   5   7      155.30      130.57      5.37 o 
  -9   5   7        6.38        5.64      2.30 o 
  -8   5   7       33.46       29.79      5.24 o 
  -7   5   7       11.23        8.01      2.62 o 
  -6   5   7       74.51       79.70      4.12 o 
  -5   5   7       16.51       17.18      3.93 o 
  -4   5   7        6.04        5.64      1.64 o 
  -3   5   7       38.48       38.76      1.98 o 
  -2   5   7      180.13      135.41     25.23 o 
  -1   5   7        8.36        9.70      3.59 o 
   0   5   7       11.55       14.10      2.53 o 
   1   5   7       28.78       27.61      4.42 o 
   2   5   7      487.10      477.55      8.88 o 
   3   5   7      580.45      560.46     17.89 o 
   4   5   7      289.63      278.27     13.25 o 
   5   5   7       30.77       15.99      3.73 o 
   6   5   7      245.26      242.85     12.51 o 
   7   5   7        3.02        3.61      3.73 o 
   8   5   7       12.62       14.12      4.47 o 
   9   5   7       36.24       41.67      6.86 o 
  10   5   7       16.44       22.22      7.21 o 
  11   5   7        0.29        6.27      6.06 o 
  12   5   7        0.78        7.12      5.93 o 
 -17   6   7        1.11        0.09      8.30 o 
 -16   6   7       13.49       23.17      9.19 o 
 -15   6   7        9.76        6.34      6.36 o 
 -14   6   7        0.02       -0.84      5.03 o 
 -13   6   7       10.77        6.82      5.15 o 
 -12   6   7        0.08       -0.49      3.98 o 
 -11   6   7        8.29       10.37      4.11 o 
 -10   6   7      103.51       74.39     13.60 o 
  -9   6   7      165.78      181.96      7.61 o 
  -8   6   7        6.19        5.63      3.42 o 
  -7   6   7       26.41       31.64      4.90 o 
  -6   6   7       71.29       62.22      4.81 o 
  -5   6   7       42.76       38.84      7.23 o 
  -4   6   7       21.05       12.13      4.02 o 
  -3   6   7       41.29       48.58      7.00 o 
  -2   6   7       48.39       75.47      7.92 o 
  -1   6   7        0.06       -0.73      2.43 o 
   0   6   7       10.56        5.54      3.55 o 
   1   6   7      187.61      190.93      9.47 o 
   2   6   7      216.96      206.96      9.74 o 
   3   6   7      181.14      193.55      9.90 o 
   4   6   7       15.34       15.23      2.29 o 
   5   6   7      126.75      100.36      5.96 o 
   6   6   7       22.45       20.98      4.31 o 
   7   6   7       27.01       24.08      6.95 o 
   8   6   7        1.85        9.69      4.87 o 
   9   6   7        1.10        2.02      4.58 o 
  10   6   7        1.05        5.80      6.33 o 
  11   6   7        1.41        9.98      6.01 o 
  12   6   7        0.09        7.79      6.10 o 
 -16   7   7        4.37        1.61      7.91 o 
 -15   7   7        1.64       11.00      6.06 o 
 -14   7   7       11.88        5.90      5.76 o 
 -13   7   7        0.95        6.16      5.00 o 
 -12   7   7        2.12        0.64      2.95 o 
 -11   7   7        8.93        7.74      5.11 o 
 -10   7   7        3.24        5.45      5.19 o 
  -9   7   7        4.46        0.56      3.48 o 
  -8   7   7        0.00       -2.96      5.21 o 
  -7   7   7       17.93       14.71      4.01 o 
  -6   7   7       56.54       49.90      3.31 o 
  -5   7   7       14.27       16.78      3.03 o 
  -4   7   7      103.51      102.54     14.80 o 
  -3   7   7        3.97        9.79      6.33 o 
  -2   7   7       17.01       15.08      8.35 o 
  -1   7   7       17.93       11.16      5.02 o 
   0   7   7      973.22     1017.16     20.71 o 
   1   7   7      174.06      183.33     17.25 o 
   2   7   7       54.70       46.60      6.21 o 
   3   7   7        0.15        4.18      5.67 o 
   4   7   7      104.05       97.54      7.71 o 
   5   7   7       15.46        7.46      2.89 o 
   6   7   7        2.19        2.18      3.91 o 
   7   7   7        7.45        4.89      3.81 o 
   8   7   7       20.59       21.58      6.04 o 
   9   7   7        0.17       -7.42      7.76 o 
  10   7   7        0.53        5.57      5.27 o 
  11   7   7        0.93       -2.86      5.66 o 
 -16   8   7        2.40        7.85     10.39 o 
 -15   8   7        5.31       -0.64      8.25 o 
 -14   8   7        0.20        0.77      7.72 o 
 -13   8   7        2.86        4.48      8.87 o 
 -12   8   7        0.31       -0.64      5.61 o 
 -11   8   7        1.70       -1.30      4.72 o 
 -10   8   7       20.20       26.58      8.98 o 
  -9   8   7       25.05       21.80      5.33 o 
  -8   8   7       16.84       12.48      4.04 o 
  -7   8   7        9.79       10.42      3.02 o 
  -6   8   7       44.50       43.81      6.41 o 
  -5   8   7      106.06      118.09     13.30 o 
  -4   8   7      116.48      125.76     10.75 o 
  -3   8   7        0.71        7.44      8.05 o 
  -2   8   7      176.09      185.58     12.42 o 
  -1   8   7      579.76      625.00     18.47 o 
   0   8   7       17.12       19.91      7.15 o 
   1   8   7      225.45      229.50     12.46 o 
   2   8   7        6.13        1.45      4.68 o 
   3   8   7        3.10        4.21      5.59 o 
   4   8   7        4.61       11.67      5.78 o 
   5   8   7       12.74       14.58      6.55 o 
   6   8   7        0.16        0.77      4.36 o 
   7   8   7        9.02       25.09     11.21 o 
   8   8   7        0.50       -1.64      6.47 o 
   9   8   7       13.96       44.47     17.20 o 
  10   8   7        2.82        9.19     11.81 o 
 -15   9   7        1.80       12.48      9.69 o 
 -14   9   7        1.51        3.43      7.10 o 
 -13   9   7        1.50        5.33      6.26 o 
 -12   9   7        0.53        3.84      4.91 o 
 -11   9   7        0.38        8.10      7.50 o 
 -10   9   7        0.12       -3.23      4.35 o 
  -9   9   7       99.79       94.76      9.21 o 
  -8   9   7       14.08       16.51      7.45 o 
  -7   9   7        1.46       -0.48      3.23 o 
  -6   9   7        3.00        2.71      2.47 o 
  -5   9   7      115.99      116.93     14.05 o 
  -4   9   7      102.89      119.83     13.80 o 
  -3   9   7       43.14       38.70     17.85 o 
  -2   9   7        0.36       15.95      8.05 o 
  -1   9   7       31.02       24.22      6.37 o 
   0   9   7       79.19       86.26     10.04 o 
   1   9   7       50.89       62.62      8.49 o 
   2   9   7        0.69        3.26      9.64 o 
   3   9   7        0.78        3.60      5.64 o 
   4   9   7        1.61       10.52      7.31 o 
   5   9   7        7.58        5.50      6.77 o 
   6   9   7        0.70        2.60     11.70 o 
   7   9   7        0.11        7.38      6.96 o 
   8   9   7        0.63        0.26     12.80 o 
   9   9   7        0.01       17.94      9.98 o 
  10   9   7        0.71       26.47     13.54 o 
 -14  10   7        0.00       -3.87      7.25 o 
 -13  10   7        4.97        9.18      8.52 o 
 -12  10   7        0.26        8.85      5.95 o 
 -11  10   7       15.75       29.44      6.07 o 
 -10  10   7       22.57       28.47      8.58 o 
  -9  10   7        0.86        4.62      4.40 o 
  -8  10   7       18.01       16.66      4.41 o 
  -7  10   7        0.79        4.49      6.07 o 
  -6  10   7        5.90        7.03      6.45 o 
  -5  10   7       35.03       76.51     24.16 o 
  -4  10   7        3.63      -10.39     10.39 o 
  -3  10   7       39.61       42.48     16.77 o 
  -2  10   7       39.45       62.82     13.58 o 
  -1  10   7        1.14        4.84      6.68 o 
   0  10   7       19.22       33.02      9.13 o 
   1  10   7       49.86       65.72     11.99 o 
   2  10   7        5.96       14.71      8.45 o 
   3  10   7        3.23       14.59      7.60 o 
   4  10   7        9.69       20.02     10.43 o 
   5  10   7        0.70       21.44     11.54 o 
   6  10   7        0.08        7.03      7.55 o 
   7  10   7        3.67       -2.08      6.49 o 
   8  10   7        2.89       -3.66     11.34 o 
   9  10   7        0.39       19.28     17.65 o 
 -12  11   7        7.49        3.51      6.09 o 
 -11  11   7        3.70        4.59      5.80 o 
 -10  11   7        1.23        4.74      8.45 o 
  -9  11   7       16.03       14.38      5.54 o 
  -8  11   7        0.68        4.80      4.34 o 
  -7  11   7        0.26        3.01      8.54 o 
  -6  11   7        6.30       15.03      8.80 o 
  -5  11   7       18.28       34.25     12.96 o 
  -4  11   7       21.27       13.54      9.33 o 
  -3  11   7       15.24       25.21     11.86 o 
  -2  11   7       11.54       27.96     17.24 o 
  -1  11   7        0.09       -2.47      4.06 o 
   0  11   7        0.04        9.77      7.66 o 
   1  11   7        0.53       22.96     12.23 o 
   2  11   7        3.52        9.80      9.99 o 
   3  11   7        0.74        5.83      8.38 o 
   4  11   7        3.52       24.29      9.97 o 
   5  11   7        0.06       19.74     11.60 o 
   6  11   7        1.55        6.56      7.84 o 
   7  11   7        2.57        3.95      7.97 o 
 -11  12   7        0.07        3.93     10.07 o 
 -10  12   7        5.27        8.68     12.25 o 
  -9  12   7        0.40       13.90     10.11 o 
  -8  12   7        3.97        9.82      9.42 o 
  -7  12   7        8.02       14.96     11.27 o 
  -6  12   7        1.81       -6.84     10.32 o 
  -5  12   7        6.46        2.70     21.72 o 
  -4  12   7        0.24       18.52     16.79 o 
  -3  12   7        0.01       -0.57      8.17 o 
  -2  12   7        1.72       31.48     11.61 o 
  -1  12   7        2.33       -9.91      9.91 o 
   0  12   7        2.87        6.05     11.51 o 
   1  12   7        2.23       27.34     12.02 o 
   2  12   7        0.30       19.41     12.41 o 
   3  12   7       20.03       24.74      9.55 o 
   4  12   7       19.02       26.30     10.00 o 
   5  12   7        0.86       27.49     13.49 o 
  -8  13   7        4.70       47.24     15.01 o 
  -7  13   7        0.48       16.08     14.19 o 
  -6  13   7        2.67       19.74     12.38 o 
  -5  13   7        0.08       23.21     17.78 o 
  -4  13   7        2.21       -5.02     15.20 o 
  -3  13   7        0.01       19.41     17.24 o 
  -2  13   7        0.89       49.28     31.70 o 
  -1  13   7        1.01       -3.53     13.44 o 
   0  13   7        1.79       16.27     19.89 o 
   1  13   7        2.23       -3.09      9.99 o 
   2  13   7        5.78       19.52     11.13 o 
   3  13   7        0.09       -0.80      7.99 o 
 -18   0   8        0.26       18.86     18.87 o 
 -17   0   8        0.20      -18.90     18.90 o 
 -16   0   8        4.63        2.54     20.91 o 
 -15   0   8        6.35       23.17     11.35 o 
 -14   0   8       39.54       43.48     11.67 o 
 -13   0   8        1.72        0.01      7.48 o 
 -12   0   8       29.36       52.55     10.02 o 
 -11   0   8       44.97       50.64     10.59 o 
 -10   0   8      578.37      583.20     22.26 o 
  -9   0   8     2033.46     1930.30     59.73 o 
  -8   0   8      116.37       86.20      9.50 o 
  -7   0   8      215.49      196.70      8.19 o 
  -6   0   8      260.74      251.44      6.23 o 
  -5   0   8       28.05       29.40      3.23 o 
  -4   0   8       28.45       35.58      6.09 o 
  -3   0   8       62.00       85.80      5.65 o 
  -2   0   8      102.57      139.70      5.64 o 
  -1   0   8       71.13       55.50      4.16 o 
   0   0   8       21.11       15.54      4.19 o 
   1   0   8       64.60       67.89     21.85 o 
   2   0   8        8.21        4.24      3.57 o 
   3   0   8       15.95       20.93      7.10 o 
   4   0   8       31.44       19.17     10.33 o 
   5   0   8        4.48        2.11      4.37 o 
   6   0   8      149.78      176.23     12.84 o 
   7   0   8      125.64      122.95     25.97 o 
   8   0   8      145.43      161.87     17.29 o 
   9   0   8      135.43      109.01     40.09 o 
  10   0   8       33.53       26.50     10.52 o 
  11   0   8        4.48       26.80     10.36 o 
  12   0   8        1.32       28.84     12.35 o 
  13   0   8        2.73       -1.76     14.39 o 
 -18   1   8        3.20        6.93     10.00 o 
 -17   1   8        0.26       18.49     10.49 o 
 -16   1   8        0.63       13.67      9.29 o 
 -15   1   8        8.76        9.99      6.80 o 
 -14   1   8       11.44       14.72      6.94 o 
 -13   1   8       23.46       27.66      6.50 o 
 -12   1   8       47.71       47.29      7.19 o 
 -11   1   8       11.75       14.23      5.68 o 
 -10   1   8       50.70       50.77     10.87 o 
  -9   1   8      465.78      451.24     18.26 o 
  -8   1   8      269.35      289.38     11.79 o 
  -7   1   8       67.57       69.99      6.31 o 
  -6   1   8      240.42      217.50      7.99 o 
  -5   1   8      109.46      120.44      4.28 o 
  -4   1   8       50.29       49.23      2.83 o 
  -3   1   8        2.49       -2.13      2.13 o 
  -2   1   8        7.78        6.33      1.98 o 
  -1   1   8       31.68       24.33      2.26 o 
   0   1   8        0.72        2.29      2.56 o 
   1   1   8       82.55       95.49      3.37 o 
   2   1   8       54.34       58.71      3.97 o 
   3   1   8        0.14        3.53      2.92 o 
   4   1   8        1.77        0.91      3.03 o 
   5   1   8       42.59       44.56      4.65 o 
   6   1   8       41.57       39.78      4.25 o 
   7   1   8       27.98       26.72      5.03 o 
   8   1   8        0.97       -0.90      5.27 o 
   9   1   8        0.00       -0.54      4.31 o 
  10   1   8        2.04        2.33      5.44 o 
  11   1   8        1.00        3.17      6.20 o 
  12   1   8        1.51       13.86      6.53 o 
 -18   2   8        0.02       20.48     10.50 o 
 -17   2   8        8.99       24.78     11.61 o 
 -16   2   8        5.19       18.49     13.83 o 
 -15   2   8        3.45        4.57      8.41 o 
 -14   2   8        3.92       16.30      8.50 o 
 -13   2   8      173.08      182.89     11.06 o 
 -12   2   8       97.86       85.08      9.57 o 
 -11   2   8      231.75      254.48     10.48 o 
 -10   2   8      223.35      218.94      8.29 o 
  -9   2   8      102.41      118.89      7.76 o 
  -8   2   8       66.66       72.96     10.59 o 
  -7   2   8       48.29       44.18      2.59 o 
  -6   2   8       31.01       24.17      2.44 o 
  -5   2   8      147.26      146.10      3.66 o 
  -4   2   8       48.72       52.98      2.53 o 
  -3   2   8        0.29        1.46      1.77 o 
  -2   2   8      212.41      188.57      8.60 o 
  -1   2   8       14.31       18.05      2.60 o 
   0   2   8       63.86       67.53      2.91 o 
   1   2   8       22.54       16.32      2.28 o 
   2   2   8       60.68       61.42      3.75 o 
   3   2   8       17.33       19.80      2.79 o 
   4   2   8      165.04      172.33      5.43 o 
   5   2   8      278.22      300.93      8.87 o 
   6   2   8       28.75       23.16      4.87 o 
   7   2   8       83.38       92.41      7.71 o 
   8   2   8       29.56       31.01      5.50 o 
   9   2   8        1.27       -6.39      6.39 o 
  10   2   8        9.12       14.86      6.98 o 
  11   2   8       12.54        5.32      6.13 o 
  12   2   8        0.44       11.14      6.98 o 
 -18   3   8        1.38       -3.98     11.25 o 
 -17   3   8        1.13       20.21     10.81 o 
 -16   3   8       10.46        0.74      7.25 o 
 -15   3   8        1.54       -0.44      6.77 o 
 -14   3   8        5.65        6.99      6.74 o 
 -13   3   8        7.43        1.79      5.64 o 
 -12   3   8        4.72        1.07      5.26 o 
 -11   3   8        0.04        1.41      4.76 o 
 -10   3   8        8.60        6.41      4.82 o 
  -9   3   8       30.28       17.16      8.02 o 
  -8   3   8        7.70        8.31      2.84 o 
  -7   3   8        4.88        5.36      2.17 o 
  -6   3   8      107.27      108.02      3.20 o 
  -5   3   8      135.89      137.61      3.30 o 
  -4   3   8       10.98       22.90      2.72 o 
  -3   3   8       38.63       43.51      3.99 o 
  -2   3   8       74.30       75.27      4.88 o 
  -1   3   8        5.12        7.62      3.47 o 
   0   3   8      112.86      110.98      4.22 o 
   1   3   8      162.98      160.06      4.84 o 
   2   3   8       13.73       15.22      2.70 o 
   3   3   8      143.87      134.14      5.12 o 
   4   3   8      174.24      190.17      6.47 o 
   5   3   8       70.08       65.86      5.46 o 
   6   3   8       11.11        1.20      3.22 o 
   7   3   8       24.33       18.95      5.36 o 
   8   3   8       18.07       12.61      5.11 o 
   9   3   8        0.88       -1.73      4.98 o 
  10   3   8       16.28       21.69      9.72 o 
  11   3   8        0.04       11.30      7.62 o 
  12   3   8       23.74       33.30      7.82 o 
 -18   4   8        5.49        6.13      9.22 o 
 -17   4   8        5.17       19.92      9.09 o 
 -16   4   8        2.79       17.81      9.47 o 
 -15   4   8        0.45        0.87      6.13 o 
 -14   4   8       68.98       51.15     24.20 o 
 -13   4   8       26.51       21.43     10.75 o 
 -12   4   8       20.01       13.97      7.55 o 
 -11   4   8       96.99       77.28     27.22 o 
 -10   4   8        0.01       -0.69      5.93 o 
  -9   4   8       62.06       55.23     18.21 o 
  -8   4   8        0.34        1.22      0.98 o 
  -7   4   8       14.91       11.66      3.56 o 
  -6   4   8        4.77        3.16      2.85 o 
  -5   4   8        0.90       -1.11      3.12 o 
  -4   4   8        0.60       -0.31      2.26 o 
  -3   4   8       44.07       37.49      4.44 o 
  -2   4   8      100.90      113.08      3.07 o 
  -1   4   8       54.19       52.58      2.59 o 
   0   4   8        0.34        2.27      2.25 o 
   1   4   8       19.91       15.75      2.62 o 
   2   4   8       36.00       34.76      3.26 o 
   3   4   8      509.02      525.44     10.28 o 
   4   4   8        2.17        3.81      2.46 o 
   5   4   8        0.66        1.01      2.64 o 
   6   4   8       12.79        9.86      3.67 o 
   7   4   8       63.08       47.90      5.60 o 
   8   4   8        9.21       14.96      5.12 o 
   9   4   8        0.16        0.48      4.60 o 
  10   4   8        4.59       10.98      5.86 o 
  11   4   8        9.65       25.55      6.83 o 
  12   4   8        0.71        5.50      6.59 o 
 -17   5   8       25.03       15.59      7.35 o 
 -16   5   8       15.98       12.03      8.27 o 
 -15   5   8        4.81        6.16      7.92 o 
 -14   5   8       45.86       51.51     13.36 o 
 -13   5   8       28.61       16.79      7.84 o 
 -12   5   8       39.49       31.62     10.15 o 
 -11   5   8        6.22        4.79      3.53 o 
 -10   5   8       22.43       16.76      5.15 o 
  -9   5   8       21.43       12.96      5.46 o 
  -8   5   8        5.28        5.64      3.07 o 
  -7   5   8       36.48       38.00      5.83 o 
  -6   5   8        2.90        5.55      3.98 o 
  -5   5   8        1.99        5.92      2.80 o 
  -4   5   8      207.51      206.25      5.99 o 
  -3   5   8       26.78       22.79      4.84 o 
  -2   5   8        4.06        3.25      1.37 o 
  -1   5   8       54.02       46.92      3.93 o 
   0   5   8      299.17      334.53     10.53 o 
   1   5   8      411.80      425.17     11.96 o 
   2   5   8      187.45      181.67      8.98 o 
   3   5   8        2.35       -2.27      2.27 o 
   4   5   8       38.38       28.84      3.14 o 
   5   5   8        0.00        1.25      2.90 o 
   6   5   8       41.01       30.87      4.39 o 
   7   5   8        0.99        1.56      4.19 o 
   8   5   8        0.00       10.50      4.71 o 
   9   5   8        0.77        4.75      4.81 o 
  10   5   8        0.00       -2.16      5.01 o 
  11   5   8        4.10       18.17      6.75 o 
 -17   6   8        6.68        9.17      8.28 o 
 -16   6   8       20.25       29.12     10.61 o 
 -15   6   8        5.11        2.53      7.29 o 
 -14   6   8        0.04       -1.88      4.58 o 
 -13   6   8        3.65        3.38      5.43 o 
 -12   6   8       58.90       27.35     13.34 o 
 -11   6   8       72.73       25.16     10.29 o 
 -10   6   8       21.64       20.69      8.72 o 
  -9   6   8       75.09       61.35      7.62 o 
  -8   6   8        0.07        1.74      4.23 o 
  -7   6   8        9.64        6.54      3.28 o 
  -6   6   8       65.30       62.62      5.78 o 
  -5   6   8       39.00       29.54      3.62 o 
  -4   6   8       51.62       44.25      5.06 o 
  -3   6   8        0.75        4.98      6.99 o 
  -2   6   8        7.86       16.51      6.72 o 
  -1   6   8       73.30       68.39      9.60 o 
   0   6   8      214.81      223.64      9.47 o 
   1   6   8      100.17       87.40      6.24 o 
   2   6   8       26.94       21.16      4.15 o 
   3   6   8      128.78      119.22      7.16 o 
   4   6   8       23.23       18.79      3.14 o 
   5   6   8        0.64        1.97      3.01 o 
   6   6   8        0.24       -0.53      3.42 o 
   7   6   8        2.54        9.92      4.90 o 
   8   6   8        2.64        3.79      5.22 o 
   9   6   8        3.76       10.98      5.53 o 
  10   6   8        1.89        1.99      4.72 o 
  11   6   8        4.76        9.64      7.39 o 
 -16   7   8        0.06        6.49     11.53 o 
 -15   7   8        5.38        3.38      8.27 o 
 -14   7   8        7.90        2.35      5.88 o 
 -13   7   8        4.05        0.40      5.01 o 
 -12   7   8        0.00       -3.09      6.02 o 
 -11   7   8        0.04       -1.65      4.84 o 
 -10   7   8        6.00       11.81      7.00 o 
  -9   7   8       51.47       51.59     12.17 o 
  -8   7   8        4.52        8.91      3.37 o 
  -7   7   8        0.06       -2.23      4.60 o 
  -6   7   8       74.40       63.70      8.82 o 
  -5   7   8      144.34      145.66     11.14 o 
  -4   7   8        2.95       11.16      7.87 o 
  -3   7   8        5.94        6.32      7.96 o 
  -2   7   8      399.61      405.17     16.22 o 
  -1   7   8        0.35        1.78      4.23 o 
   0   7   8       12.21       14.27      4.06 o 
   1   7   8       95.63       85.66      5.26 o 
   2   7   8        0.95        0.05      3.73 o 
   3   7   8        0.03        5.42      3.90 o 
   4   7   8       13.54       19.96      4.73 o 
   5   7   8        0.21        9.38      7.43 o 
   6   7   8       13.49        9.56      5.38 o 
   7   7   8       22.31       36.43     13.25 o 
   8   7   8        1.80        3.09      6.78 o 
   9   7   8        0.20       -4.32     12.13 o 
  10   7   8        2.25       16.22      8.09 o 
 -15   8   8        0.13        7.36      7.78 o 
 -14   8   8        6.12        4.15      6.20 o 
 -13   8   8        2.49       12.33      7.11 o 
 -12   8   8        4.59        0.72      9.21 o 
 -11   8   8        0.80       -0.94      5.28 o 
 -10   8   8       16.88       28.32      5.43 o 
  -9   8   8       25.97       29.30      6.23 o 
  -8   8   8       73.11       62.32     10.67 o 
  -7   8   8        8.18        3.76      4.22 o 
  -6   8   8       48.38       25.76      7.27 o 
  -5   8   8       57.92       61.11     11.95 o 
  -4   8   8        8.48       -1.74      8.82 o 
  -3   8   8      151.47      161.23     45.00 o 
  -2   8   8       10.95       16.47      8.11 o 
  -1   8   8       10.87        4.82      3.66 o 
   0   8   8        0.64        6.39      3.98 o 
   1   8   8        0.03        4.04      4.71 o 
   2   8   8        8.05        6.80      4.25 o 
   3   8   8        4.45       10.13      8.65 o 
   4   8   8        0.00        1.83      9.29 o 
   5   8   8        0.39       12.17      8.98 o 
   6   8   8        0.04       17.62      6.95 o 
   7   8   8       10.02       23.19     12.22 o 
   8   8   8        1.54        6.54      9.57 o 
   9   8   8        0.57        3.18     19.44 o 
 -14   9   8        0.43        0.33      8.03 o 
 -13   9   8        0.26        0.35      6.84 o 
 -12   9   8        0.88        9.87     12.33 o 
 -11   9   8       17.37       17.32      7.56 o 
 -10   9   8        8.28       10.59      5.98 o 
  -9   9   8        1.06        1.58      3.24 o 
  -8   9   8       92.32       78.64     13.15 o 
  -7   9   8       10.59       14.08      6.21 o 
  -6   9   8        5.06       24.79      9.12 o 
  -5   9   8       19.50       15.46     10.27 o 
  -4   9   8       20.45       35.71     11.51 o 
  -3   9   8        0.00        7.67      7.96 o 
  -2   9   8       25.10       30.54      9.50 o 
  -1   9   8       15.22        9.98      5.06 o 
   0   9   8       75.08       80.51     11.70 o 
   1   9   8        0.29       -3.51      7.37 o 
   2   9   8        0.44       16.63      8.49 o 
   3   9   8        5.20        4.85      6.19 o 
   4   9   8        3.80        6.27     10.31 o 
   5   9   8        1.00       21.85     11.79 o 
   6   9   8        2.33       -7.70      7.70 o 
   7   9   8        1.51       -5.08     11.86 o 
   8   9   8        0.15       18.11     12.40 o 
 -13  10   8        2.58        5.35      8.02 o 
 -12  10   8       10.96       17.29      6.21 o 
 -11  10   8        2.54        1.24      4.27 o 
 -10  10   8       11.51       13.26      6.96 o 
  -9  10   8        5.51       15.24      8.07 o 
  -8  10   8        3.51       14.45     11.03 o 
  -7  10   8       38.49       53.29     10.45 o 
  -6  10   8       73.21       81.54     14.84 o 
  -5  10   8       26.59       57.43     16.49 o 
  -4  10   8        0.02       10.15     11.10 o 
  -3  10   8        0.86       25.76     12.27 o 
  -2  10   8        2.30       18.59      9.50 o 
  -1  10   8        6.34       13.17     13.03 o 
   0  10   8       15.61       14.84      4.79 o 
   1  10   8        0.01        4.87      7.23 o 
   2  10   8        8.51       10.46      9.38 o 
   3  10   8        0.12       10.48      9.13 o 
   4  10   8       15.25       35.27     14.79 o 
   5  10   8        0.16        8.43      7.08 o 
   6  10   8        0.20       -7.44      9.12 o 
   7  10   8        7.38       18.36      8.84 o 
 -12  11   8        0.29       18.80     12.10 o 
 -11  11   8        0.01       -6.03     10.55 o 
 -10  11   8        1.07       20.43     10.47 o 
  -9  11   8        1.28       10.64     13.91 o 
  -8  11   8        5.93       20.09      8.85 o 
  -7  11   8        0.13       11.31      8.15 o 
  -6  11   8        4.05       14.19     10.38 o 
  -5  11   8        2.38        3.24      8.91 o 
  -4  11   8        4.11       10.46      9.73 o 
  -3  11   8        6.08       55.03     19.63 o 
  -2  11   8        0.05       -4.48     14.54 o 
  -1  11   8        0.22        4.85      9.98 o 
   0  11   8        0.04       -5.56      7.71 o 
   1  11   8        0.53       12.21      9.26 o 
   2  11   8        1.14       12.81     16.72 o 
   3  11   8        8.71       20.44     14.88 o 
   4  11   8        3.00       10.73      8.84 o 
   5  11   8       16.94       37.41     10.60 o 
   6  11   8        2.83       -5.94      7.66 o 
 -10  12   8        2.56       12.48     18.18 o 
  -9  12   8        0.58        9.25     10.23 o 
  -8  12   8        1.62       -3.40      9.30 o 
  -7  12   8        0.22       -3.28      8.14 o 
  -6  12   8        0.63        7.91      9.45 o 
  -5  12   8        0.43        0.14     10.37 o 
  -4  12   8        0.18       30.67     23.76 o 
  -3  12   8        0.08       19.43     11.10 o 
  -2  12   8        0.10       14.16     10.91 o 
  -1  12   8        0.09       22.65     15.20 o 
   0  12   8        0.30       10.01     12.95 o 
   1  12   8        4.27       28.99     10.24 o 
   2  12   8        1.51        5.02      9.53 o 
   3  12   8        1.02        0.54     14.24 o 
   4  12   8       11.83       29.85     11.99 o 
  -6  13   8        0.46       33.63     12.14 o 
  -5  13   8        1.14       14.84     12.15 o 
  -4  13   8        1.99       12.12     30.21 o 
  -3  13   8        0.76       -0.46      9.33 o 
  -2  13   8        0.50       13.43     11.89 o 
  -1  13   8        1.76       20.35     12.52 o 
   0  13   8        4.56       23.78     15.23 o 
 -18   1   9        0.82       14.51     10.74 o 
 -17   1   9        2.66       15.41     10.18 o 
 -16   1   9        0.04        1.14     10.64 o 
 -15   1   9       22.42       35.14      8.33 o 
 -14   1   9       14.86       11.36      7.37 o 
 -13   1   9        2.94       -2.84      7.72 o 
 -12   1   9       50.69       71.68     10.56 o 
 -11   1   9       70.79       77.46      8.55 o 
 -10   1   9       48.89       61.53     11.92 o 
  -9   1   9       25.21       40.09      7.60 o 
  -8   1   9     1450.66     1469.27     19.20 o 
  -7   1   9      875.23      864.54     12.01 o 
  -6   1   9       48.49       45.63      3.53 o 
  -5   1   9      170.30      169.82      4.81 o 
  -4   1   9      197.89      205.64      6.84 o 
  -3   1   9      118.49      149.42      6.21 o 
  -2   1   9       19.12        9.97      3.18 o 
  -1   1   9       18.24       16.56      4.91 o 
   0   1   9        1.55       -0.02      2.20 o 
   1   1   9       62.95       28.94     15.07 o 
   2   1   9       18.05       10.27      4.21 o 
   3   1   9       29.18       20.88      5.98 o 
   4   1   9        0.02       -1.94      3.08 o 
   5   1   9        8.14       10.64      3.90 o 
   6   1   9        9.56       14.69      4.21 o 
   7   1   9       79.39       79.76      7.64 o 
   8   1   9       18.38       12.70      5.14 o 
   9   1   9        2.88       12.17      6.51 o 
  10   1   9        3.83        2.97      6.49 o 
  11   1   9        0.35       10.26      6.79 o 
 -18   2   9       10.35       17.68     11.14 o 
 -17   2   9        0.00       18.34     10.50 o 
 -16   2   9        7.96       30.78     18.42 o 
 -15   2   9       14.50       16.84      7.67 o 
 -14   2   9        0.01        7.98      8.54 o 
 -13   2   9       28.90       20.56     14.22 o 
 -12   2   9      110.51       91.91     11.74 o 
 -11   2   9      115.66      112.51     13.10 o 
 -10   2   9      168.85      142.86     43.31 o 
  -9   2   9       56.38       67.13      9.78 o 
  -8   2   9       44.95       39.08      7.73 o 
  -7   2   9       30.54       30.47      3.06 o 
  -6   2   9       27.07       28.24      3.01 o 
  -5   2   9      467.98      506.47      7.23 o 
  -4   2   9       44.26       41.41      3.42 o 
  -3   2   9        0.86        2.32      2.30 o 
  -2   2   9      181.81      185.53      5.22 o 
  -1   2   9       17.61       12.39      2.48 o 
   0   2   9       60.63       62.72      4.21 o 
   1   2   9        7.35        6.25      2.75 o 
   2   2   9        2.80        4.78      2.65 o 
   3   2   9        0.68        4.78      2.94 o 
   4   2   9      153.42      160.59      6.54 o 
   5   2   9      282.20      275.67      7.60 o 
   6   2   9       48.11       44.16      7.48 o 
   7   2   9        0.91        1.74      3.57 o 
   8   2   9       30.23       19.84      5.50 o 
   9   2   9       37.06       41.70      9.52 o 
  10   2   9       21.57       22.66      8.80 o 
  11   2   9        7.64       10.87      6.53 o 
 -18   3   9        5.04       32.53     10.66 o 
 -17   3   9        0.01        3.28      7.77 o 
 -16   3   9        2.91        6.25      8.54 o 
 -15   3   9        2.54       -0.36      6.93 o 
 -14   3   9        2.67        9.53      7.40 o 
 -13   3   9        0.14        4.21      6.30 o 
 -12   3   9       13.30        9.77      5.99 o 
 -11   3   9        6.99        5.22      7.57 o 
 -10   3   9        0.21       -0.58      7.62 o 
  -9   3   9        7.00        5.57      3.12 o 
  -8   3   9       13.17       16.70      3.08 o 
  -7   3   9      175.59      201.63      4.90 o 
  -6   3   9       89.14       83.17      3.80 o 
  -5   3   9       99.82      103.47      5.00 o 
  -4   3   9      564.33      567.99     18.40 o 
  -3   3   9       29.77       30.23      3.89 o 
  -2   3   9        6.72       15.29      3.01 o 
  -1   3   9       23.87       19.17      2.82 o 
   0   3   9      369.21      367.87      8.04 o 
   1   3   9      129.01      107.52      5.32 o 
   2   3   9      260.90      269.00      6.92 o 
   3   3   9       62.97       63.52      4.67 o 
   4   3   9      150.03      135.16     12.16 o 
   5   3   9       36.38       26.58      4.29 o 
   6   3   9       21.00       16.90      4.33 o 
   7   3   9        5.27        9.85      4.36 o 
   8   3   9        0.01        0.91      3.79 o 
   9   3   9        1.43       11.05      5.55 o 
  10   3   9        1.61       -5.98      5.98 o 
  11   3   9       15.86       24.22      7.24 o 
 -17   4   9        0.07       -2.56     12.44 o 
 -16   4   9        0.83       14.26     10.34 o 
 -15   4   9        3.56        6.98      7.80 o 
 -14   4   9       64.44       41.46     20.30 o 
 -13   4   9       27.24       12.21      7.19 o 
 -12   4   9        7.99        2.05      5.41 o 
 -11   4   9       20.55       10.20      7.26 o 
 -10   4   9       16.76       10.52      4.98 o 
  -9   4   9        0.94        0.08      1.69 o 
  -8   4   9        0.15       -2.42      3.87 o 
  -7   4   9       11.94       12.46      4.28 o 
  -6   4   9       17.15       24.79      4.52 o 
  -5   4   9       47.26       45.28      4.61 o 
  -4   4   9      100.95       89.72      3.41 o 
  -3   4   9       29.74       29.05      3.62 o 
  -2   4   9       19.49       24.04      2.73 o 
  -1   4   9        6.75        6.92      2.43 o 
   0   4   9       22.22       21.16      3.36 o 
   1   4   9       26.69       31.67      5.77 o 
   2   4   9      116.95      119.79      5.12 o 
   3   4   9       42.20       33.48      3.55 o 
   4   4   9      211.10      216.29      7.22 o 
   5   4   9       17.54       19.61      4.74 o 
   6   4   9        3.09       -0.50      3.70 o 
   7   4   9       16.35        8.81      4.96 o 
   8   4   9        4.14        8.61      4.89 o 
   9   4   9        2.87        2.17      4.92 o 
  10   4   9        0.41       14.41      6.30 o 
  11   4   9        7.63        8.65      8.17 o 
 -17   5   9       16.96        9.32     13.87 o 
 -16   5   9        0.16        2.99      7.91 o 
 -15   5   9        1.02        7.19      8.24 o 
 -14   5   9       16.64        6.06      4.68 o 
 -13   5   9        0.08        2.33      4.10 o 
 -12   5   9       19.82        8.83      4.33 o 
 -11   5   9       21.92       13.72      3.01 o 
 -10   5   9       12.19       10.47      5.31 o 
  -9   5   9       18.90       18.03      6.24 o 
  -8   5   9        7.67       11.27      4.38 o 
  -7   5   9        3.02        3.61      4.28 o 
  -6   5   9        3.96        5.13      3.72 o 
  -5   5   9       51.57       46.89      4.17 o 
  -4   5   9       12.40       13.82      2.82 o 
  -3   5   9       30.37       31.97      4.08 o 
  -2   5   9       95.68       88.85      6.09 o 
  -1   5   9       82.51       81.61      3.75 o 
   0   5   9       72.52       65.28      2.93 o 
   1   5   9       89.22       76.05      6.48 o 
   2   5   9      305.31      325.92     10.45 o 
   3   5   9        0.27        3.58      3.19 o 
   4   5   9        1.10        5.23      3.67 o 
   5   5   9       75.71       63.58      5.83 o 
   6   5   9       20.95       30.56      5.54 o 
   7   5   9        0.35       11.97      5.75 o 
   8   5   9        6.99       11.42      5.02 o 
   9   5   9        2.38       18.55      8.11 o 
  10   5   9        1.71       -3.47      6.01 o 
 -16   6   9        8.23       14.01      8.83 o 
 -15   6   9        2.56        0.06      5.92 o 
 -14   6   9        0.01        1.40      6.89 o 
 -13   6   9        0.50       -0.44      6.06 o 
 -12   6   9        9.16       17.96      7.86 o 
 -11   6   9       65.65       70.67     10.74 o 
 -10   6   9       19.45       20.52      6.05 o 
  -9   6   9        8.00       16.88      4.87 o 
  -8   6   9       49.74       45.45      6.08 o 
  -7   6   9        4.32        8.03      5.44 o 
  -6   6   9        2.87        5.27      3.60 o 
  -5   6   9        0.01        5.12      2.21 o 
  -4   6   9       28.71       27.69     12.19 o 
  -3   6   9       17.48       20.43      7.49 o 
  -2   6   9        2.30       -2.75     10.22 o 
  -1   6   9       15.70       25.44      5.47 o 
   0   6   9       32.55       35.34      6.74 o 
   1   6   9       34.86       37.54      5.40 o 
   2   6   9       14.29       17.21      6.45 o 
   3   6   9        1.11        0.87      2.99 o 
   4   6   9        0.03        1.00      2.45 o 
   5   6   9        2.89        1.35      6.46 o 
   6   6   9       11.11       13.13      6.81 o 
   7   6   9        2.29        6.74      5.05 o 
   8   6   9        5.56       13.51      5.68 o 
   9   6   9        1.14        0.25      5.05 o 
  10   6   9        1.76        2.28     10.31 o 
 -16   7   9        0.42        4.27      8.17 o 
 -15   7   9        1.47       -2.67      9.08 o 
 -14   7   9        0.46       -2.91      6.82 o 
 -13   7   9        0.01       -2.56      5.84 o 
 -12   7   9        0.57        0.01      5.03 o 
 -11   7   9       12.37        9.64      5.64 o 
 -10   7   9        0.95        2.46      4.68 o 
  -9   7   9       40.58       48.24      8.70 o 
  -8   7   9      102.53      100.66      7.81 o 
  -7   7   9        6.59        8.79      4.76 o 
  -6   7   9       25.22       16.29      2.76 o 
  -5   7   9        0.38       10.80      8.28 o 
  -4   7   9        2.93       -3.25      9.77 o 
  -3   7   9       12.32        7.91      8.89 o 
  -2   7   9        4.60       -4.21      7.20 o 
  -1   7   9       40.75       31.69      4.39 o 
   0   7   9       46.03       38.72      5.05 o 
   1   7   9       23.37       30.95      6.45 o 
   2   7   9       32.33       46.67      6.69 o 
   3   7   9        1.22        2.04      6.94 o 
   4   7   9        3.07       -0.76      4.80 o 
   5   7   9        7.09        7.59      6.10 o 
   6   7   9       15.59       16.15      6.57 o 
   7   7   9        4.99       15.20      7.88 o 
   8   7   9       16.50       19.06     11.97 o 
   9   7   9        6.52       11.90      9.11 o 
 -15   8   9        0.00       -4.24      8.94 o 
 -14   8   9        0.00       -4.53      9.23 o 
 -13   8   9        8.04        9.84      6.49 o 
 -12   8   9        0.00       14.41      7.71 o 
 -11   8   9        2.85       13.55      7.05 o 
 -10   8   9       14.13       19.92      5.67 o 
  -9   8   9       11.36       13.47      4.39 o 
  -8   8   9        0.10        2.21      4.65 o 
  -7   8   9       62.42       52.18      9.62 o 
  -6   8   9        1.57        2.26     11.20 o 
  -5   8   9        5.67       10.64     10.05 o 
  -4   8   9        0.02       -1.70     11.34 o 
  -3   8   9       37.19       42.25      9.93 o 
  -2   8   9        6.33       12.40     12.69 o 
  -1   8   9        0.82        1.74      6.65 o 
   0   8   9        0.61       -1.82      5.64 o 
   1   8   9       23.90       31.44      6.31 o 
   2   8   9        0.64        6.23      5.98 o 
   3   8   9        0.32        4.47      5.01 o 
   4   8   9        2.06        8.47      7.35 o 
   5   8   9        1.50       -3.99      5.52 o 
   6   8   9        2.67       16.88      6.87 o 
   7   8   9        0.01        3.61      7.29 o 
   8   8   9        0.44       13.78     12.09 o 
 -14   9   9        0.00       10.93      7.64 o 
 -13   9   9        0.02       -3.00      5.14 o 
 -12   9   9        0.39       10.06      9.84 o 
 -11   9   9        6.52        7.20      6.00 o 
 -10   9   9       15.57       17.04      5.84 o 
  -9   9   9        0.33        6.22      9.78 o 
  -8   9   9        5.71        9.37      9.72 o 
  -7   9   9        0.27        6.44     11.31 o 
  -6   9   9        5.84       18.07     10.98 o 
  -5   9   9        2.62       -0.70      9.10 o 
  -4   9   9        9.31        3.86     16.36 o 
  -3   9   9        2.39       23.34     14.66 o 
  -2   9   9        1.92       -8.92      8.92 o 
  -1   9   9       10.03       32.53     12.39 o 
   0   9   9        0.95       10.25      5.76 o 
   1   9   9        7.77        3.84      5.62 o 
   2   9   9        2.20        3.17      5.58 o 
   3   9   9        1.48        7.55      7.80 o 
   4   9   9        0.41       12.20      6.69 o 
   5   9   9        0.08       14.23      7.75 o 
   6   9   9        8.00       16.55      8.21 o 
   7   9   9        1.64       -4.03      6.93 o 
 -12  10   9        0.70       17.36     18.90 o 
 -11  10   9       19.65       38.67     16.92 o 
 -10  10   9        6.22       16.33      9.13 o 
  -9  10   9        2.50        8.33      8.09 o 
  -8  10   9        7.05       12.10     10.20 o 
  -7  10   9        2.09       21.63      9.79 o 
  -6  10   9       14.03       20.07     10.57 o 
  -5  10   9       40.82       86.80     13.75 o 
  -4  10   9        6.66       -3.42      8.97 o 
  -3  10   9       10.56       17.35     10.22 o 
  -2  10   9        1.25        0.14     23.21 o 
  -1  10   9        0.57       16.05     12.48 o 
   0  10   9       10.77        9.69     11.05 o 
   1  10   9        1.93       -4.03     11.50 o 
   2  10   9        1.14       -4.20      8.96 o 
   3  10   9        9.22        5.47      8.32 o 
   4  10   9        2.43        6.72      7.23 o 
   5  10   9        7.98       16.20      6.33 o 
   6  10   9        4.91       25.50      7.43 o 
 -11  11   9        0.16       10.89     10.87 o 
 -10  11   9        0.03        9.45     10.67 o 
  -9  11   9        1.21       20.68     10.78 o 
  -8  11   9        0.76        2.26      8.38 o 
  -7  11   9        0.08        3.06     10.48 o 
  -6  11   9        0.00       -4.67      9.85 o 
  -5  11   9        3.00        1.92     12.08 o 
  -4  11   9        7.06       19.12     21.38 o 
  -3  11   9        0.19        3.80     13.44 o 
  -2  11   9        1.53       -2.58     12.90 o 
  -1  11   9        0.71       13.78     13.19 o 
   0  11   9        0.01        4.78     15.90 o 
   1  11   9        0.13       29.91     11.62 o 
   2  11   9        2.03       -4.80      8.51 o 
   3  11   9        0.53        4.99      8.80 o 
   4  11   9        3.96       -7.49     10.78 o 
  -8  12   9        4.66        3.22      9.60 o 
  -7  12   9        1.24       20.96     11.52 o 
  -6  12   9        1.98       11.58     14.54 o 
  -5  12   9        1.52       -4.75     25.11 o 
  -2  12   9        4.42       25.18     12.62 o 
  -1  12   9        0.84       18.91     12.24 o 
   0  12   9        0.55        3.66     19.68 o 
   1  12   9        2.66       -8.06      9.48 o 
 -18   0  10        0.91        7.33     16.15 o 
 -17   0  10        0.59       12.08     15.48 o 
 -16   0  10       12.56       24.71     15.48 o 
 -15   0  10       53.66       80.91     17.24 o 
 -14   0  10        0.00        7.87     11.27 o 
 -13   0  10      165.91      147.16     17.51 o 
 -12   0  10       58.19       63.94     13.17 o 
 -11   0  10      714.87      773.67     42.90 o 
 -10   0  10      749.19      718.73     23.50 o 
  -9   0  10        4.29        5.16      4.55 o 
  -8   0  10      560.51      594.71     14.29 o 
  -7   0  10       76.29      102.07      6.70 o 
  -6   0  10      133.42      141.53      7.09 o 
  -5   0  10        8.39        2.42      3.81 o 
  -4   0  10       52.19       64.69      7.94 o 
  -3   0  10        2.54        0.08      4.24 o 
  -2   0  10       68.02       25.40     16.00 o 
  -1   0  10        3.57        4.66      4.68 o 
   0   0  10        1.05       -1.56      3.87 o 
   1   0  10        5.95        4.96      4.41 o 
   2   0  10       23.39        3.12      4.55 o 
   3   0  10        0.02        0.80      4.00 o 
   4   0  10       77.85       36.22     25.59 o 
   5   0  10      169.98      154.52     15.85 o 
   6   0  10      303.70      315.42     18.67 o 
   7   0  10      118.08       99.01     15.73 o 
   8   0  10       60.62       59.86     24.74 o 
   9   0  10       31.87       26.16     11.71 o 
  10   0  10        2.91       -7.26     11.42 o 
 -17   1  10        1.54       -5.83     10.32 o 
 -16   1  10       14.55       25.31     10.94 o 
 -15   1  10        6.92       19.63     11.69 o 
 -14   1  10       43.24       65.26     12.72 o 
 -13   1  10       10.37        7.26      8.55 o 
 -12   1  10        0.02       -5.62      7.84 o 
 -11   1  10        1.58        3.77      6.93 o 
 -10   1  10      243.61      261.54      7.08 o 
  -9   1  10      138.41      136.57      6.38 o 
  -8   1  10        1.29        1.97      3.00 o 
  -7   1  10      255.67      260.16      6.56 o 
  -6   1  10        4.19        4.56      3.11 o 
  -5   1  10       31.69       26.60      3.03 o 
  -4   1  10       68.62       67.21      3.80 o 
  -3   1  10       10.58        1.94      2.89 o 
  -2   1  10       46.52       -0.18      2.59 o 
  -1   1  10       30.10       20.22      7.98 o 
   0   1  10        1.09        2.54      2.43 o 
   1   1  10       19.43        5.17      3.23 o 
   2   1  10        0.40        0.43      3.25 o 
   3   1  10        2.20       -1.10      2.85 o 
   4   1  10       12.44       11.24      4.32 o 
   5   1  10       52.40       48.00      7.11 o 
   6   1  10        0.91        0.80      4.18 o 
   7   1  10        0.25        8.26      5.97 o 
   8   1  10        6.25        3.72      5.25 o 
   9   1  10        0.00        3.41      7.41 o 
  10   1  10        0.02        6.45      6.76 o 
 -17   2  10        6.09        9.52      9.94 o 
 -16   2  10        2.79       -0.26     32.04 o 
 -15   2  10        0.20        6.04     10.21 o 
 -14   2  10       42.32       62.61     10.87 o 
 -13   2  10        0.24        2.17      6.74 o 
 -12   2  10       26.24       22.82      8.95 o 
 -11   2  10        9.11        4.27      4.03 o 
 -10   2  10       34.01       39.46      6.71 o 
  -9   2  10       35.57       31.74      4.79 o 
  -8   2  10       45.22       52.62      4.41 o 
  -7   2  10      347.32      359.98      8.80 o 
  -6   2  10        7.19        4.75      4.45 o 
  -5   2  10      133.99      155.54      4.47 o 
  -4   2  10      199.20      184.77      5.99 o 
  -3   2  10       31.65       23.90      7.52 o 
  -2   2  10      124.43      124.54      5.65 o 
  -1   2  10        0.19        4.09      2.59 o 
   0   2  10        3.93        6.20      3.70 o 
   1   2  10        0.00        3.02      2.71 o 
   2   2  10        0.58        2.64      2.86 o 
   3   2  10       72.43       59.88     10.43 o 
   4   2  10        4.73        2.95      3.94 o 
   5   2  10        2.76        2.55      4.51 o 
   6   2  10       12.62       17.25      5.51 o 
   7   2  10       11.06       14.75      5.30 o 
   8   2  10       12.50       27.09      7.28 o 
   9   2  10       14.52       23.05      7.07 o 
  10   2  10       13.33       29.82      8.08 o 
 -17   3  10        0.06       25.65     15.69 o 
 -16   3  10        8.49        8.58      8.68 o 
 -15   3  10        3.14        1.58      6.89 o 
 -14   3  10        1.56       16.30     11.13 o 
 -13   3  10        0.75        5.11      8.88 o 
 -12   3  10        0.05       -5.95     11.40 o 
 -11   3  10        5.22        8.10      5.40 o 
 -10   3  10        4.25        9.34      3.64 o 
  -9   3  10        0.39        2.47      3.17 o 
  -8   3  10       74.85       79.33      6.00 o 
  -7   3  10      195.49      187.82      5.63 o 
  -6   3  10      579.81      617.90     11.17 o 
  -5   3  10      118.29      122.99      7.48 o 
  -4   3  10       45.35       59.27      5.43 o 
  -3   3  10      255.73      271.46      7.28 o 
  -2   3  10      120.38      123.98      4.77 o 
  -1   3  10        0.71        0.41      2.50 o 
   0   3  10       12.80       10.74      3.76 o 
   1   3  10      248.17      248.23      8.56 o 
   2   3  10       40.70       28.75      5.72 o 
   3   3  10       25.65       12.76      4.60 o 
   4   3  10        3.79        2.64      3.43 o 
   5   3  10        2.33       -1.09      4.11 o 
   6   3  10       17.82       15.51      4.31 o 
   7   3  10        0.65       -1.25      4.08 o 
   8   3  10        1.98       11.17      6.42 o 
   9   3  10        0.88       13.27      7.21 o 
  10   3  10        5.91       10.80      6.67 o 
 -17   4  10        0.37       17.21     14.76 o 
 -16   4  10        0.00        2.28      9.82 o 
 -15   4  10        5.73       12.00      8.71 o 
 -14   4  10        0.03       -2.36      6.76 o 
 -13   4  10        1.25        5.03     10.72 o 
 -12   4  10        9.99       12.12      8.36 o 
 -11   4  10        0.10        0.26      3.04 o 
 -10   4  10        0.35        2.00      2.35 o 
  -9   4  10        2.94       10.63      4.34 o 
  -8   4  10        6.86        2.98      5.41 o 
  -7   4  10        1.30        5.11      3.83 o 
  -6   4  10        1.19       -0.41      3.92 o 
  -5   4  10        0.18        2.91      2.88 o 
  -4   4  10       95.48       97.94      4.76 o 
  -3   4  10       10.66       10.09      3.58 o 
  -2   4  10       65.42       58.43      4.63 o 
  -1   4  10       98.28       95.65      8.08 o 
   0   4  10       42.33       38.95      4.52 o 
   1   4  10        9.33       10.20      4.22 o 
   2   4  10      126.55      106.95      5.22 o 
   3   4  10       26.95       30.66      4.27 o 
   4   4  10        0.38       -2.92      3.46 o 
   5   4  10        8.56        7.01      4.61 o 
   6   4  10       14.56       15.46      5.75 o 
   7   4  10        0.06       10.57      5.48 o 
   8   4  10        0.37        2.05      5.30 o 
   9   4  10        0.01        6.24      5.91 o 
 -16   5  10        5.41        1.64      7.29 o 
 -15   5  10        0.15        7.34      9.76 o 
 -14   5  10        9.04        5.47      6.54 o 
 -13   5  10        1.53       -0.64      6.56 o 
 -12   5  10        8.08        6.21     10.62 o 
 -11   5  10        0.59        6.29      5.75 o 
 -10   5  10        6.43        1.35      5.28 o 
  -9   5  10        0.81        5.53      6.90 o 
  -8   5  10       42.00       39.29      7.56 o 
  -7   5  10       50.33       50.12      8.13 o 
  -6   5  10       22.28       21.15      8.13 o 
  -5   5  10       21.67       20.32      8.20 o 
  -4   5  10      106.39      110.99      4.61 o 
  -3   5  10       30.93        3.31      7.94 o 
  -2   5  10       19.02       20.35      2.37 o 
  -1   5  10        4.54        4.39      1.82 o 
   0   5  10        5.13        5.67      2.01 o 
   1   5  10       20.95       19.24      3.43 o 
   2   5  10        0.00        0.73      2.35 o 
   3   5  10       20.35       13.63      2.69 o 
   4   5  10       20.04       18.99      4.93 o 
   5   5  10        0.49        5.44      4.85 o 
   6   5  10       20.15       12.87      5.30 o 
   7   5  10       19.36       21.26      5.55 o 
   8   5  10        0.41        6.95      5.39 o 
   9   5  10        0.05        3.86      6.47 o 
 -16   6  10        0.44       23.88     12.24 o 
 -15   6  10        0.56        9.21      8.03 o 
 -14   6  10        2.43        9.33      7.87 o 
 -13   6  10        2.01       -0.68      5.77 o 
 -12   6  10        5.51       13.16      6.85 o 
 -11   6  10        3.50        1.09      7.34 o 
 -10   6  10        0.01       11.32     14.36 o 
  -9   6  10        2.18        4.33      4.74 o 
  -8   6  10       11.78        7.70      3.21 o 
  -7   6  10        1.97        4.94      3.86 o 
  -6   6  10        9.05       13.59      4.25 o 
  -5   6  10        2.65        3.14      2.31 o 
  -4   6  10      101.86      112.91     14.80 o 
  -3   6  10       78.79       91.75     11.81 o 
  -2   6  10       56.17       82.02     16.75 o 
  -1   6  10       40.38       43.96      3.43 o 
   0   6  10        0.08        4.13      4.75 o 
   1   6  10       30.74       36.49      5.61 o 
   2   6  10        9.29       16.49      6.14 o 
   3   6  10       11.73        8.13      6.12 o 
   4   6  10        7.06       11.63      3.87 o 
   5   6  10        9.83       14.75      7.86 o 
   6   6  10        1.04        1.59      6.06 o 
   7   6  10        5.65       19.81      8.49 o 
   8   6  10        6.88       22.69     10.20 o 
 -15   7  10        0.96        1.46      6.56 o 
 -14   7  10        0.04        9.30      7.78 o 
 -13   7  10        1.83        5.91      8.72 o 
 -12   7  10        0.07       -0.68      7.84 o 
 -11   7  10        3.04       21.32      8.25 o 
 -10   7  10        2.37        2.71      6.66 o 
  -9   7  10       26.24       39.07      6.81 o 
  -8   7  10        1.50        6.44      3.49 o 
  -7   7  10        0.59        3.41      3.06 o 
  -6   7  10       39.51       46.72     12.11 o 
  -5   7  10        3.84       -3.78     10.32 o 
  -4   7  10        2.52        4.05      7.67 o 
  -3   7  10       16.85       24.38     11.06 o 
  -2   7  10       14.32       33.57     11.49 o 
  -1   7  10       32.59       24.46      4.62 o 
   0   7  10       12.04       23.28      5.42 o 
   1   7  10        7.48        1.21      4.90 o 
   2   7  10       25.54       36.03      6.63 o 
   3   7  10       12.01       14.73      5.72 o 
   4   7  10        0.21        7.51      6.47 o 
   5   7  10        5.21       11.60      6.62 o 
   6   7  10        0.69        5.23      7.33 o 
   7   7  10       11.75       20.93      9.06 o 
 -14   8  10        0.51        9.48      6.34 o 
 -13   8  10        0.92        2.71      6.33 o 
 -12   8  10        0.78        1.14      7.25 o 
 -11   8  10        5.56        4.23      7.36 o 
 -10   8  10        9.96       14.67     10.82 o 
  -9   8  10        3.93       10.80      7.23 o 
  -8   8  10        1.14       15.81      8.86 o 
  -7   8  10        5.46       22.16      9.09 o 
  -6   8  10       29.17       33.07     12.54 o 
  -5   8  10        0.70        5.66     10.23 o 
  -4   8  10        1.65       12.59     10.55 o 
  -3   8  10        1.95        3.45     10.32 o 
  -2   8  10       51.73       53.45     11.52 o 
  -1   8  10        0.95       23.42     16.13 o 
   0   8  10       17.07       22.61      4.93 o 
   1   8  10       24.84       44.97     10.89 o 
   2   8  10        9.37        9.50      6.12 o 
   3   8  10        5.05       25.49      9.34 o 
   4   8  10        1.22       13.88      7.32 o 
   5   8  10        4.97        5.31      7.91 o 
   6   8  10       20.67       34.57      8.21 o 
 -13   9  10        1.38       11.89     10.85 o 
 -12   9  10        5.88       26.69     14.57 o 
 -11   9  10        0.72        5.81      8.95 o 
 -10   9  10        4.93       -8.54      8.54 o 
  -9   9  10       13.82       16.26      9.86 o 
  -8   9  10        3.78       -0.36      9.27 o 
  -7   9  10       24.02       38.69     12.99 o 
  -6   9  10        2.24        9.25     18.26 o 
  -5   9  10       10.27       15.85     10.15 o 
  -4   9  10        5.13       11.95      9.84 o 
  -3   9  10        6.61       -0.96      8.49 o 
  -2   9  10        2.28      -14.12     14.12 o 
  -1   9  10       27.21       31.21     13.65 o 
   0   9  10        0.18        5.34      8.67 o 
   1   9  10        0.24       16.03     10.11 o 
   2   9  10        3.64       11.68      9.55 o 
   3   9  10        2.72       10.78      6.16 o 
   4   9  10        0.88       13.85      7.91 o 
   5   9  10        0.34       13.95     10.06 o 
 -11  10  10        6.25       34.34     32.24 o 
 -10  10  10        3.04       14.35     10.42 o 
  -9  10  10       14.34       35.74     11.74 o 
  -8  10  10        2.97       23.31     12.57 o 
  -7  10  10       17.07       12.15      9.97 o 
  -6  10  10        0.62        9.77     15.34 o 
  -5  10  10        4.90       30.27     17.65 o 
  -4  10  10        0.36        2.71      9.45 o 
  -3  10  10        0.24        7.98     18.60 o 
  -2  10  10        7.02        0.47      8.88 o 
  -1  10  10        3.91       27.60     15.07 o 
   0  10  10        0.41       -6.78     11.53 o 
   1  10  10        0.36       28.82     15.37 o 
   2  10  10        9.07       27.52     10.22 o 
   3  10  10       24.85       37.98     11.19 o 
   4  10  10        3.49      -12.27     12.27 o 
  -9  11  10        0.18       -6.13     15.06 o 
  -8  11  10        5.99       47.64     18.33 o 
  -7  11  10        2.81        1.58     10.84 o 
  -6  11  10        7.69        1.49     14.80 o 
  -5  11  10        0.81       17.78     17.78 o 
  -4  11  10        0.22        8.42     16.02 o 
  -3  11  10        0.84      -17.92     27.69 o 
  -2  11  10        0.65       19.60     20.23 o 
  -1  11  10        0.00       22.40     14.96 o 
   0  11  10        0.18        7.77     13.32 o 
   1  11  10        0.29       22.38     10.56 o 
 -17   1  11        0.09       17.11     18.81 o 
 -16   1  11       21.93       35.07     13.87 o 
 -15   1  11        0.97        2.61     10.34 o 
 -14   1  11        8.77       10.82     10.11 o 
 -13   1  11       10.79        7.51      9.10 o 
 -12   1  11       15.82        8.73      5.20 o 
 -11   1  11        0.26       -3.39      4.56 o 
 -10   1  11       20.74       14.82      4.90 o 
  -9   1  11      239.28      241.57      6.84 o 
  -8   1  11       64.71       54.48      6.79 o 
  -7   1  11       65.90       79.38      4.86 o 
  -6   1  11       16.94       15.80      4.01 o 
  -5   1  11        6.63        3.32      3.45 o 
  -4   1  11       13.58       12.36      5.13 o 
  -3   1  11       10.74        2.06      3.97 o 
  -2   1  11        0.21       -0.24      3.92 o 
  -1   1  11        1.16        4.29      4.38 o 
   0   1  11       10.10        9.92      3.59 o 
   1   1  11        3.87        3.98      3.52 o 
   2   1  11       10.07       -0.42      3.31 o 
   3   1  11       52.83        7.28      6.59 o 
   4   1  11        0.62        2.73      3.80 o 
   5   1  11        0.47        1.07      4.19 o 
   6   1  11        9.24        9.34      4.92 o 
   7   1  11        0.64       15.18      6.70 o 
   8   1  11        0.76        9.04      7.40 o 
   9   1  11        0.22        8.97      6.53 o 
 -17   2  11        0.29        2.34     20.30 o 
 -16   2  11        8.84        6.58     10.02 o 
 -15   2  11        1.90       -2.33     17.58 o 
 -14   2  11        0.05        1.20     15.61 o 
 -13   2  11        0.12       14.84      9.72 o 
 -12   2  11        3.12        1.71      5.00 o 
 -11   2  11        1.27        4.40      3.91 o 
 -10   2  11        5.58        5.16      3.95 o 
  -9   2  11       79.74       85.22      7.75 o 
  -8   2  11        0.73        5.94      2.84 o 
  -7   2  11        5.65        5.84      3.54 o 
  -6   2  11       62.49       61.00      4.25 o 
  -5   2  11       97.15      114.70      7.67 o 
  -4   2  11        0.94       -1.66      4.81 o 
  -3   2  11       17.87        7.43      5.24 o 
  -2   2  11      185.29      180.04     10.93 o 
  -1   2  11        3.76        3.41      2.92 o 
   0   2  11        4.99        3.58      4.07 o 
   1   2  11        0.05        1.91      2.84 o 
   2   2  11       29.03       12.99      6.51 o 
   3   2  11       47.36       11.79      6.33 o 
   4   2  11       23.68       15.39      4.99 o 
   5   2  11        2.30        0.50      4.64 o 
   6   2  11       18.97       28.49      5.93 o 
   7   2  11       34.05       36.39      7.90 o 
   8   2  11       15.53       19.17      7.13 o 
 -16   3  11        0.44       20.29     13.63 o 
 -15   3  11        0.02      -13.76     13.76 o 
 -14   3  11        1.13       19.07     11.70 o 
 -13   3  11        3.04        1.26      3.87 o 
 -12   3  11        1.78       -4.90      5.65 o 
 -11   3  11       13.17       13.92      4.29 o 
 -10   3  11        0.00       -3.51      3.51 o 
  -9   3  11       35.63       41.20      4.93 o 
  -8   3  11      112.64      104.19      5.51 o 
  -7   3  11       93.13       92.50      4.03 o 
  -6   3  11      248.13      256.54      8.09 o 
  -5   3  11      202.42      212.43      7.76 o 
  -4   3  11        1.28        1.99      3.77 o 
  -3   3  11       53.13       25.73     13.11 o 
  -2   3  11        0.65        0.04      3.84 o 
  -1   3  11        4.32        2.69      3.49 o 
   0   3  11       66.09       58.90     12.53 o 
   1   3  11        1.92        4.28      3.80 o 
   2   3  11        1.03        2.53      3.43 o 
   3   3  11        4.24        5.09      3.71 o 
   4   3  11        1.01        6.25      4.05 o 
   5   3  11        0.03        6.69      4.48 o 
   6   3  11        1.87        2.51      4.30 o 
   7   3  11        1.36        5.62      4.82 o 
   8   3  11        5.60        9.56     11.17 o 
 -16   4  11        1.16        6.53     10.16 o 
 -15   4  11        5.01       12.39     23.42 o 
 -14   4  11        2.17       24.77     12.55 o 
 -13   4  11        0.36       12.26     10.70 o 
 -12   4  11       10.91       16.67     10.54 o 
 -11   4  11        0.68        2.14      5.19 o 
 -10   4  11        4.85        2.14      4.52 o 
  -9   4  11        0.09        4.07      3.65 o 
  -8   4  11       10.73        8.53      4.04 o 
  -7   4  11        0.00       -0.56      4.36 o 
  -6   4  11      120.31      107.52      8.17 o 
  -5   4  11       53.24       46.54      4.65 o 
  -4   4  11        5.70        1.93      2.97 o 
  -3   4  11       30.40       22.64      8.85 o 
  -2   4  11       21.60       18.70      3.75 o 
  -1   4  11        0.56       -2.51      2.55 o 
   0   4  11       18.24       15.50      3.87 o 
   1   4  11       67.47       71.37      6.27 o 
   2   4  11       15.88       21.07      4.75 o 
   3   4  11       29.79       26.68      4.51 o 
   4   4  11        0.33        9.20      4.13 o 
   5   4  11        0.08        6.07      4.62 o 
   6   4  11        0.15       12.02      5.89 o 
   7   4  11        0.01       10.46      6.23 o 
   8   4  11        0.42        0.15      5.33 o 
 -15   5  11        1.96        2.26      9.85 o 
 -14   5  11        8.97       39.38     16.00 o 
 -13   5  11        4.04        0.91     10.45 o 
 -12   5  11        0.70        4.38      6.24 o 
 -11   5  11        0.12        5.32      5.96 o 
 -10   5  11        1.51       13.83      6.69 o 
  -9   5  11        1.07        6.59      4.01 o 
  -8   5  11        0.26        3.11      3.64 o 
  -7   5  11       94.70       92.03      8.43 o 
  -6   5  11      201.45      185.69     13.17 o 
  -5   5  11      142.89      142.56      9.95 o 
  -4   5  11      156.93      157.81     11.36 o 
  -3   5  11      125.29      111.42     10.89 o 
  -2   5  11       28.09       23.34      3.51 o 
  -1   5  11        6.71        7.50      2.52 o 
   0   5  11        1.76        0.90      2.47 o 
   1   5  11        0.04        2.06      2.92 o 
   2   5  11       32.02       38.49      5.94 o 
   3   5  11        6.07       15.79      6.68 o 
   4   5  11        3.75        8.62      5.85 o 
   5   5  11        3.42        7.84      6.22 o 
   6   5  11        0.04        7.72     11.52 o 
   7   5  11        2.85        8.70     12.19 o 
 -15   6  11        0.25       -8.56      8.56 o 
 -14   6  11        2.06       11.45     12.98 o 
 -13   6  11        5.15        3.17      6.80 o 
 -12   6  11        4.24       17.92      9.15 o 
 -11   6  11        1.58       10.83      7.09 o 
 -10   6  11        6.11       15.39      7.81 o 
  -9   6  11        0.70        4.82      4.89 o 
  -8   6  11        1.06        2.05      4.58 o 
  -7   6  11        0.63        1.82      4.82 o 
  -6   6  11        8.72       11.84      3.54 o 
  -5   6  11        7.20        5.45      2.95 o 
  -4   6  11       49.72       58.88     12.72 o 
  -3   6  11       34.83       38.12     17.99 o 
  -2   6  11       70.98       83.11     11.71 o 
  -1   6  11       28.72       30.72      5.59 o 
   0   6  11        4.51       14.29      6.10 o 
   1   6  11        1.77        7.37      6.30 o 
   2   6  11        8.39       17.77      7.93 o 
   3   6  11        0.07       11.05      6.01 o 
   4   6  11        5.56       15.61      5.86 o 
   5   6  11        2.90       16.77      8.66 o 
   6   6  11        6.23       23.25      8.82 o 
   7   6  11        6.31       14.64     12.85 o 
 -14   7  11        2.31       30.30     12.15 o 
 -13   7  11        0.95        9.89      9.82 o 
 -12   7  11        2.22       12.38     17.06 o 
 -11   7  11        0.64       -0.24      7.35 o 
 -10   7  11       10.69       22.38      8.53 o 
  -9   7  11       17.33       11.16      4.19 o 
  -8   7  11       14.77       20.98     10.68 o 
  -7   7  11        0.00       16.69     10.18 o 
  -6   7  11        6.11       14.46     27.49 o 
  -5   7  11        0.73        0.89      9.27 o 
  -4   7  11       18.36       30.73     10.26 o 
  -3   7  11        8.61       28.03     20.70 o 
  -2   7  11       48.45       99.01     20.59 o 
  -1   7  11       29.27       51.72     11.51 o 
   0   7  11        5.45       12.45      5.10 o 
   1   7  11        1.06        4.52      6.58 o 
   2   7  11        1.62       18.12      6.52 o 
   3   7  11        0.01       15.73      7.31 o 
   4   7  11        0.07       -1.27      6.67 o 
   5   7  11        2.76        1.28      6.95 o 
   6   7  11        1.61        6.10      9.56 o 
 -13   8  11        0.31       -3.60     10.85 o 
 -12   8  11        0.47       15.86     13.66 o 
 -11   8  11        0.19       -9.04     18.53 o 
 -10   8  11        1.44       20.88      9.25 o 
  -9   8  11        0.05       25.94     10.21 o 
  -8   8  11        0.88       15.63      9.58 o 
  -7   8  11        0.00       -3.19      8.38 o 
  -6   8  11        2.49       16.14     10.32 o 
  -5   8  11        2.32       11.90      9.69 o 
  -4   8  11        9.03       -8.01     19.89 o 
  -3   8  11       27.92       61.96     14.92 o 
  -2   8  11       23.57       27.17     11.13 o 
  -1   8  11       60.89       95.35     16.93 o 
   0   8  11       56.84       71.57     10.96 o 
   1   8  11        8.70       30.92     10.73 o 
   2   8  11        5.85       25.09     14.28 o 
   3   8  11        0.02        1.22      5.02 o 
   4   8  11        4.51       18.45     10.15 o 
   5   8  11        2.99        8.63      7.52 o 
 -11   9  11        4.02       15.03     12.04 o 
 -10   9  11        0.16        9.01     13.01 o 
  -9   9  11        3.29       26.40     11.38 o 
  -8   9  11        0.04        6.95      9.82 o 
  -7   9  11        8.08       17.07     10.42 o 
  -6   9  11        5.97       -6.06     10.07 o 
  -5   9  11        6.29        0.20      8.45 o 
  -4   9  11        0.19        8.26     10.41 o 
  -3   9  11        6.71       11.62     12.22 o 
  -2   9  11        3.44        5.95     10.12 o 
  -1   9  11        0.21      -10.77     17.41 o 
   0   9  11        0.45       12.77     12.00 o 
   1   9  11        0.17       13.21     15.34 o 
   2   9  11        0.09       -3.40      9.47 o 
   3   9  11        0.03        6.29      8.83 o 
  -9  10  11        0.12        8.84     18.19 o 
  -8  10  11        4.53       -7.99     12.67 o 
  -7  10  11        2.35        4.51     10.22 o 
  -6  10  11       12.01       18.19     17.65 o 
  -5  10  11        0.30       53.08     20.09 o 
  -4  10  11        3.46      -12.35     16.83 o 
  -3  10  11        1.95        5.84     15.20 o 
  -2  10  11        0.35        1.83     26.47 o 
  -1  10  11        3.33       22.64     15.28 o 
   0  10  11        2.31       19.83     15.26 o 
   1  10  11        5.47       33.60     17.04 o 
  -5  11  11        0.00        6.24     16.56 o 
  -4  11  11        0.29       14.12     17.51 o 
  -3  11  11        0.04        2.86     11.13 o 
 -16   0  12        4.16       -9.50     14.53 o 
 -15   0  12        8.21       29.05     15.61 o 
 -14   0  12       55.23       25.81     21.04 o 
 -13   0  12        1.96        2.99      8.11 o 
 -12   0  12        0.21       -1.11      5.98 o 
 -11   0  12        0.80       -1.78      5.10 o 
 -10   0  12      167.47      169.06     18.75 o 
  -9   0  12       61.84       68.56     22.27 o 
  -8   0  12       21.43       11.63      6.25 o 
  -7   0  12       13.79       11.93      5.18 o 
  -6   0  12        0.94        7.59      6.02 o 
  -5   0  12        9.19       10.02      5.26 o 
  -4   0  12       38.40       -0.21      4.50 o 
  -3   0  12       34.36       -0.49      5.65 o 
  -2   0  12      128.44      117.97      8.57 o 
  -1   0  12      189.42      210.50     12.91 o 
   0   0  12       43.15       34.49      8.64 o 
   1   0  12       23.26        4.04      6.38 o 
   2   0  12       17.74        2.72      6.55 o 
   3   0  12        3.49        1.29      6.70 o 
   4   0  12        6.16       -1.50      8.74 o 
   5   0  12       18.15        8.53      7.37 o 
   6   0  12        5.83        9.06      9.02 o 
   7   0  12        0.84       11.01      9.31 o 
 -16   1  12        2.66        2.80     11.55 o 
 -15   1  12        3.94       15.08     12.10 o 
 -14   1  12        3.84        2.86      7.70 o 
 -13   1  12        0.00       -0.31      4.21 o 
 -12   1  12       10.60        4.00      4.41 o 
 -11   1  12       14.83        7.35      5.40 o 
 -10   1  12       15.29        9.91      3.61 o 
  -9   1  12        0.73       -1.66      3.57 o 
  -8   1  12        1.10        1.21      3.16 o 
  -7   1  12        0.12        2.77      3.58 o 
  -6   1  12       13.32        9.24      3.66 o 
  -5   1  12        1.61        5.88      3.79 o 
  -4   1  12        2.98        1.02      3.73 o 
  -3   1  12        3.98       -0.10      4.94 o 
  -2   1  12        0.23        1.82      6.64 o 
  -1   1  12       20.72        9.31      3.70 o 
   0   1  12       11.73       10.10      5.89 o 
   1   1  12        7.37        3.23      4.16 o 
   2   1  12        1.57        1.77      3.69 o 
   3   1  12        2.63        1.61      3.68 o 
   4   1  12       10.51        7.12      6.54 o 
   5   1  12       17.61       19.62      5.70 o 
   6   1  12        7.82        8.99      6.23 o 
   7   1  12        1.02        2.31      5.58 o 
 -16   2  12        0.40       -1.31     14.73 o 
 -15   2  12        0.93       16.84     12.76 o 
 -14   2  12        0.37        7.58      8.75 o 
 -13   2  12        4.71        9.24      5.01 o 
 -12   2  12        0.72        0.31      3.56 o 
 -11   2  12        1.86        5.70      5.77 o 
 -10   2  12        0.13        5.24      4.61 o 
  -9   2  12        0.36       -1.32      4.18 o 
  -8   2  12        0.06        0.73      3.13 o 
  -7   2  12       11.25       13.68      3.92 o 
  -6   2  12        2.96        4.73      2.86 o 
  -5   2  12       93.75       70.17     12.20 o 
  -4   2  12       87.38       67.11     26.65 o 
  -3   2  12       24.30        4.32      4.94 o 
  -2   2  12       41.47       22.48     14.67 o 
  -1   2  12        3.15       12.52      5.29 o 
   0   2  12       25.81       15.56      4.98 o 
   1   2  12        3.07        0.87      3.87 o 
   2   2  12       12.19        8.24      4.82 o 
   3   2  12        0.11        0.99      3.55 o 
   4   2  12        2.60        4.36      4.70 o 
   5   2  12        8.13        5.51      5.11 o 
   6   2  12        1.74        4.43      4.84 o 
   7   2  12        0.57        4.56      6.59 o 
 -15   3  12        4.06       17.28     12.33 o 
 -14   3  12       12.92       27.77     11.80 o 
 -13   3  12       17.12       21.29     10.27 o 
 -12   3  12        1.51        0.87      5.45 o 
 -11   3  12        0.00        8.03      5.05 o 
 -10   3  12        1.42        4.25      4.79 o 
  -9   3  12        2.68        6.74      3.29 o 
  -8   3  12        3.29       -0.38      1.93 o 
  -7   3  12       12.40       10.90      4.58 o 
  -6   3  12       11.09       17.36      4.98 o 
  -5   3  12        5.88        3.58      4.09 o 
  -4   3  12       19.33       10.46      6.66 o 
  -3   3  12       32.22       17.53      7.80 o 
  -2   3  12       11.23        3.77      3.99 o 
  -1   3  12       11.72       16.39      4.70 o 
   0   3  12        3.74        1.68      4.34 o 
   1   3  12        6.10       15.18      4.80 o 
   2   3  12       61.78       49.98     10.60 o 
   3   3  12       52.19       56.71     11.07 o 
   4   3  12        9.44        9.61      4.98 o 
   5   3  12        0.05        2.71      4.51 o 
   6   3  12        0.16       -5.80      5.80 o 
 -15   4  12        2.46       12.92      8.89 o 
 -14   4  12        7.99       18.77      9.49 o 
 -13   4  12       11.46       23.65      9.23 o 
 -12   4  12       15.69       23.03      8.06 o 
 -11   4  12        1.63        7.30      5.82 o 
 -10   4  12        0.42        0.93      4.27 o 
  -9   4  12        0.99       11.90      6.11 o 
  -8   4  12       24.63       36.62      6.30 o 
  -7   4  12        0.41        2.03      4.67 o 
  -6   4  12        2.51        3.55      4.95 o 
  -5   4  12       52.23       36.76      4.96 o 
  -4   4  12       10.45        8.06      4.12 o 
  -3   4  12        5.25        5.21      4.56 o 
  -2   4  12       19.21        8.40      3.24 o 
  -1   4  12        0.37        2.96      3.97 o 
   0   4  12        1.37        8.54      4.71 o 
   1   4  12       25.83       24.72      5.03 o 
   2   4  12        0.26        7.71      4.39 o 
   3   4  12        0.92        6.92      6.14 o 
   4   4  12        0.32       -3.22      5.49 o 
   5   4  12        5.88        4.33      7.54 o 
   6   4  12        0.96        4.84      8.45 o 
 -14   5  12        0.61        2.57      7.02 o 
 -13   5  12        0.12        9.66      9.09 o 
 -12   5  12        0.25       25.41     10.76 o 
 -11   5  12        0.03        7.71      4.94 o 
 -10   5  12        1.51       10.99      5.32 o 
  -9   5  12       24.28       27.87      5.29 o 
  -8   5  12        4.28        2.19      3.91 o 
  -7   5  12       16.41       16.78      5.52 o 
  -6   5  12       12.52       14.08      4.04 o 
  -5   5  12       28.62       20.97      7.56 o 
  -4   5  12       14.09       10.30      4.53 o 
  -3   5  12        5.19        5.00      3.31 o 
  -2   5  12       14.28       11.27     10.17 o 
  -1   5  12       11.90       10.56      5.93 o 
   0   5  12        0.68       -1.57      5.24 o 
   1   5  12        7.95       13.63      5.70 o 
   2   5  12        3.98        3.12      6.22 o 
   3   5  12        0.38        6.85      7.47 o 
   4   5  12       10.07       13.12      9.33 o 
   5   5  12        9.29        7.59      7.72 o 
 -14   6  12        0.19       12.25     10.57 o 
 -13   6  12        7.48       20.68     13.01 o 
 -12   6  12        3.59       12.57      7.83 o 
 -11   6  12        0.00       10.50      6.60 o 
 -10   6  12        6.40        9.88      5.77 o 
  -9   6  12        0.23        4.29      4.15 o 
  -8   6  12        3.83        5.72      3.95 o 
  -7   6  12        4.14       22.64      9.19 o 
  -6   6  12        0.05       12.83      9.12 o 
  -5   6  12       13.61       23.62      9.98 o 
  -4   6  12       18.77       18.87     15.17 o 
  -3   6  12        0.65       14.60     12.01 o 
  -2   6  12        0.01       14.20      9.26 o 
  -1   6  12        0.17       14.62     11.12 o 
   0   6  12       16.88       16.90      7.00 o 
   1   6  12        0.93        4.87      5.68 o 
   2   6  12        5.53       17.43      6.68 o 
   3   6  12        0.01        7.90      8.75 o 
   4   6  12        4.48       21.03      7.15 o 
   5   6  12        1.15       11.79      7.54 o 
 -13   7  12        0.08       -7.96     11.61 o 
 -12   7  12        2.17        1.96     10.02 o 
 -11   7  12        1.84        7.74     12.66 o 
 -10   7  12        1.13       26.91     14.53 o 
  -9   7  12        2.72       11.77     10.70 o 
  -8   7  12        0.04       13.60      9.54 o 
  -7   7  12        1.05       17.83      9.78 o 
  -6   7  12        1.66        5.51     18.60 o 
  -5   7  12        6.49       30.19     13.27 o 
  -4   7  12        1.92       22.66     24.84 o 
  -3   7  12        7.54       35.84     15.61 o 
  -2   7  12       36.59       40.75     14.38 o 
  -1   7  12       17.78       46.11     16.77 o 
   0   7  12        7.70       13.31     11.20 o 
   1   7  12       21.96       34.79     10.81 o 
   2   7  12       11.33       13.36      8.91 o 
   3   7  12        0.25       25.92     10.27 o 
   4   7  12        0.11        7.07      7.30 o 
 -11   8  12        0.31       13.14     14.08 o 
 -10   8  12        2.43       26.66     15.09 o 
  -9   8  12        2.19        8.76     11.89 o 
  -8   8  12        0.03       10.58      8.85 o 
  -7   8  12        1.99       15.15      9.09 o 
  -6   8  12        0.13      -19.41     19.41 o 
  -5   8  12        1.15       -7.57     10.39 o 
  -4   8  12        1.30        6.79      9.98 o 
  -3   8  12        3.45       14.08     15.68 o 
  -2   8  12        7.89       38.07     19.96 o 
  -1   8  12       30.15       38.12     14.85 o 
   0   8  12        7.58       20.15     13.86 o 
   1   8  12        0.07       -1.62     10.14 o 
   2   8  12        0.24        9.70      8.92 o 
  -9   9  12        0.23       15.77     11.01 o 
  -8   9  12        1.87      -10.62     10.70 o 
  -7   9  12        4.16       23.04     12.91 o 
  -6   9  12        3.75        8.69     15.75 o 
  -5   9  12        1.14       34.75     19.28 o 
  -4   9  12        2.69       17.24     16.97 o 
  -3   9  12        0.35       15.31     11.76 o 
  -2   9  12        8.31       23.04     12.56 o 
  -1   9  12        2.25       -1.52     11.59 o 
   0   9  12        0.55       24.17     15.32 o 
  -5  10  12        0.18       12.23     13.44 o 
  -4  10  12        0.20        9.71     12.00 o 
 -15   1  13        1.20       -3.12      7.85 o 
 -14   1  13        1.49        8.45     12.09 o 
 -13   1  13        0.35       -0.10      5.96 o 
 -12   1  13        3.61        6.95      5.97 o 
 -11   1  13        2.07        6.53      4.43 o 
 -10   1  13       14.02       14.00      4.47 o 
  -9   1  13        1.90        5.80      4.94 o 
  -8   1  13        5.91       11.24      4.27 o 
  -7   1  13        0.45        3.69      4.15 o 
  -6   1  13        4.42        1.04      3.55 o 
  -5   1  13        0.09        4.89      4.64 o 
  -4   1  13        0.03       -0.28      3.14 o 
  -3   1  13        2.34        6.45      5.94 o 
  -2   1  13        5.16        7.30      6.51 o 
  -1   1  13        9.41       12.07      5.33 o 
   0   1  13        4.22        9.43      6.56 o 
   1   1  13        1.65        3.99      4.99 o 
   2   1  13        0.11       -0.12      3.98 o 
   3   1  13       10.19       14.54      5.98 o 
   4   1  13        5.69        6.21      5.21 o 
   5   1  13        0.06        8.28      6.46 o 
 -14   2  13        1.60       22.51     11.52 o 
 -13   2  13        3.89       10.96      7.32 o 
 -12   2  13       12.84        8.89      8.44 o 
 -11   2  13       32.49       30.98      7.25 o 
 -10   2  13        3.52        7.79      4.99 o 
  -9   2  13        0.10        9.37      4.49 o 
  -8   2  13        4.63        9.52      3.98 o 
  -7   2  13        7.44        3.81      4.42 o 
  -6   2  13        4.31        3.68      3.80 o 
  -5   2  13       15.54        8.08      5.19 o 
  -4   2  13       10.54       -0.88      4.09 o 
  -3   2  13        0.59        1.98      4.23 o 
  -2   2  13        3.40        1.12      4.62 o 
  -1   2  13        9.04       12.77      5.18 o 
   0   2  13       13.43       13.10      4.42 o 
   1   2  13        1.72        5.46      5.03 o 
   2   2  13        0.73        8.58      6.34 o 
   3   2  13        0.07        0.57      4.73 o 
   4   2  13        4.04       10.63      5.65 o 
   5   2  13       15.74       26.63      8.49 o 
 -14   3  13        6.30        2.51      8.72 o 
 -13   3  13        0.23        0.90      5.63 o 
 -12   3  13        0.03       -1.96      6.25 o 
 -11   3  13        0.26        2.88      6.16 o 
 -10   3  13        0.56        3.83      5.09 o 
  -9   3  13        0.00        4.24      4.83 o 
  -8   3  13        2.16        5.65      5.07 o 
  -7   3  13       20.55       17.04      6.41 o 
  -6   3  13        0.17        2.31      4.25 o 
  -5   3  13        0.00       -2.43      5.45 o 
  -4   3  13        1.65        1.68      4.03 o 
  -3   3  13        0.93        5.20      5.78 o 
  -2   3  13        0.95        0.66      4.06 o 
  -1   3  13        1.11        2.74      3.90 o 
   0   3  13        9.44       11.97      5.92 o 
   1   3  13        2.06        4.02      4.46 o 
   2   3  13        0.00        2.43      5.58 o 
   3   3  13        2.86       12.13      6.11 o 
   4   3  13        0.22       15.46      7.01 o 
 -14   4  13        0.71       27.53     15.11 o 
 -13   4  13        0.66        1.19      6.63 o 
 -12   4  13        5.51       19.24      7.92 o 
 -11   4  13        7.74       16.68      7.70 o 
 -10   4  13        7.63       10.81      5.55 o 
  -9   4  13        6.55       15.77      9.86 o 
  -8   4  13        1.58       10.83      4.85 o 
  -7   4  13       17.72       14.32      4.68 o 
  -6   4  13       23.83       27.01      5.10 o 
  -5   4  13        2.29        2.97      5.38 o 
  -4   4  13        0.02       -1.96      3.36 o 
  -3   4  13        5.96        2.58      8.56 o 
  -2   4  13        1.29       -7.65      8.24 o 
  -1   4  13        3.15       11.77      5.69 o 
   0   4  13        2.98        4.75      5.50 o 
   1   4  13        0.10        3.78      4.73 o 
   2   4  13       11.23       19.10      7.62 o 
   3   4  13        6.28       23.72      9.07 o 
   4   4  13        1.76       20.45     10.44 o 
 -13   5  13        0.75        4.98      6.17 o 
 -12   5  13        1.00        9.81      9.95 o 
 -11   5  13        3.57        2.51      6.44 o 
 -10   5  13        1.83        5.74      5.91 o 
  -9   5  13        0.18        8.90      6.32 o 
  -8   5  13       10.35       12.81      6.18 o 
  -7   5  13        5.10        7.41      9.48 o 
  -6   5  13        0.33       -3.61      9.37 o 
  -5   5  13        0.23        1.31      7.97 o 
  -4   5  13       16.08       19.32     10.66 o 
  -3   5  13        5.49       12.23     14.53 o 
  -2   5  13        0.06        6.34     10.67 o 
  -1   5  13        1.16       -2.98      8.19 o 
   0   5  13        0.02       24.36     12.15 o 
   1   5  13       10.27       13.31      5.67 o 
   2   5  13        4.82        8.79      7.10 o 
   3   5  13        0.40        1.45      6.54 o 
 -12   6  13        2.11       21.73     14.50 o 
 -11   6  13        0.05        1.74      9.79 o 
 -10   6  13        5.74       36.93     19.23 o 
  -9   6  13        2.25       20.08     10.27 o 
  -8   6  13        3.08       12.57     12.08 o 
  -7   6  13        0.01       11.05     10.76 o 
  -6   6  13        0.77       16.56     14.66 o 
  -5   6  13       12.30       22.79     12.58 o 
  -4   6  13        7.27       12.49     11.94 o 
  -3   6  13        0.55        4.78     11.01 o 
  -2   6  13        0.92        6.49      9.29 o 
  -1   6  13        6.03       14.11     14.80 o 
   0   6  13        0.24       14.72     16.28 o 
   1   6  13        1.46        1.52     10.17 o 
   2   6  13        0.12       16.13     12.38 o 
 -11   7  13        0.03       21.06     11.66 o 
 -10   7  13        0.11        7.29     11.02 o 
  -9   7  13        0.22       26.35     15.96 o 
  -8   7  13        2.42        3.02     10.79 o 
  -7   7  13        0.03        5.02     10.64 o 
  -6   7  13        7.88      -10.86     24.03 o 
  -5   7  13       21.17       34.36     20.09 o 
  -4   7  13       13.75       11.83     13.10 o 
  -3   7  13        1.78        5.56     11.65 o 
  -2   7  13        0.04      -10.14     10.40 o 
  -1   7  13        4.36       13.99     10.93 o 
   0   7  13        3.35       15.12     12.99 o 
   1   7  13        0.16        7.91      9.63 o 
  -9   8  13        4.06        5.54     12.78 o 
  -8   8  13        0.30       11.52     12.43 o 
  -7   8  13        2.95       13.25      9.73 o 
  -6   8  13        0.55       18.78     11.95 o 
  -5   8  13        0.01       23.64     14.19 o 
  -4   8  13        3.56       22.68     14.29 o 
  -3   8  13        9.37       -1.35     11.34 o 
  -2   8  13       11.74       32.69     16.05 o 
  -1   8  13       25.15       10.49     18.34 o 
 -13   0  14        2.28        7.05     15.54 o 
 -12   0  14        0.01        3.85      6.59 o 
 -11   0  14       28.79       21.41     12.87 o 
 -10   0  14       83.61       83.56     10.09 o 
  -9   0  14        0.00        5.97      5.67 o 
  -8   0  14        6.66       11.03      7.83 o 
  -7   0  14       66.06       78.75      8.57 o 
  -6   0  14        2.44        4.96      7.14 o 
  -5   0  14        4.10        8.45      6.33 o 
  -4   0  14        3.83       13.71      6.40 o 
  -3   0  14       73.54       75.89     21.99 o 
  -2   0  14       11.71       13.85     16.83 o 
  -1   0  14        0.08        1.09      8.82 o 
   0   0  14        6.00       20.49     13.10 o 
   1   0  14        0.42       10.19     10.93 o 
   2   0  14        0.51       27.34     15.13 o 
   3   0  14        3.68       16.71     11.20 o 
 -13   1  14        0.01        1.23      7.20 o 
 -12   1  14        0.01       -5.97      5.99 o 
 -11   1  14        3.29        7.93      5.92 o 
 -10   1  14       13.50       14.92      6.29 o 
  -9   1  14       26.16       32.11      7.09 o 
  -8   1  14        1.20        5.45      4.96 o 
  -7   1  14       32.51       30.55      5.88 o 
  -6   1  14       26.37       29.29      6.82 o 
  -5   1  14        0.16        3.25      4.48 o 
  -4   1  14        5.40        8.17      7.73 o 
  -3   1  14        0.01        1.95      5.47 o 
  -2   1  14       29.56       24.47      9.31 o 
  -1   1  14        1.69       -1.63      6.18 o 
   0   1  14        0.01        4.75      6.09 o 
   1   1  14        3.02        5.68      6.03 o 
   2   1  14        0.27        4.75      5.44 o 
   3   1  14        0.00       -3.78      7.75 o 
 -13   2  14        2.00        9.19      6.86 o 
 -12   2  14        0.16       10.89      6.89 o 
 -11   2  14       16.49       21.83      7.25 o 
 -10   2  14       18.94       27.35      6.58 o 
  -9   2  14       18.12       28.07      7.06 o 
  -8   2  14       24.95       36.77      6.30 o 
  -7   2  14        6.72        5.87      5.24 o 
  -6   2  14        7.24       14.38      5.94 o 
  -5   2  14        5.18        8.11      6.04 o 
  -4   2  14        0.83        1.28      5.29 o 
  -3   2  14        7.10        5.33      5.87 o 
  -2   2  14       11.99       13.03      7.34 o 
  -1   2  14        0.72        4.07      7.26 o 
   0   2  14       17.55       10.85      6.54 o 
   1   2  14       20.08       27.59      7.00 o 
   2   2  14        0.50       11.24      7.17 o 
 -12   3  14        1.01        5.62      6.41 o 
 -11   3  14        1.43        7.40      5.89 o 
 -10   3  14        0.65        3.03      7.06 o 
  -9   3  14        0.25        1.71      4.81 o 
  -8   3  14        0.83       10.40      5.92 o 
  -7   3  14        9.00       17.56      6.69 o 
  -6   3  14        1.09       10.90      7.25 o 
  -5   3  14        4.14        0.90      4.58 o 
  -4   3  14        0.02        2.12      4.71 o 
  -3   3  14       11.69       14.81      5.70 o 
  -2   3  14        0.01       -4.35      5.90 o 
  -1   3  14        0.94       15.16     14.34 o 
   0   3  14        0.02        3.16      7.77 o 
   1   3  14       21.41       24.20     10.92 o 
   2   3  14       22.17       30.96      9.83 o 
 -12   4  14        4.56       20.52     10.33 o 
 -11   4  14        0.00        7.30      5.53 o 
 -10   4  14        0.48        2.92      6.44 o 
  -9   4  14        0.85        1.38      8.03 o 
  -8   4  14        0.45        6.56      6.49 o 
  -7   4  14        2.12       22.39     13.29 o 
  -6   4  14        0.00       -8.47      8.47 o 
  -5   4  14        0.85        6.12      8.72 o 
  -4   4  14        0.30       11.11      9.05 o 
  -3   4  14        4.97       22.49     15.91 o 
  -2   4  14        5.94       23.43     23.76 o 
  -1   4  14        0.01       24.65     12.53 o 
   0   4  14        0.00       -6.79     10.41 o 
   1   4  14        0.14        0.51      8.73 o 
 -11   5  14        2.03        5.74      9.48 o 
 -10   5  14        4.40       -4.24     15.54 o 
  -9   5  14        0.00       18.82      9.98 o 
  -8   5  14       10.27       13.39      9.43 o 
  -7   5  14        8.72       16.52      8.92 o 
  -6   5  14        4.76       21.26      9.07 o 
  -5   5  14        2.80       27.25     16.22 o 
  -4   5  14        2.16       -1.55     10.62 o 
  -3   5  14        1.73       -1.06     13.27 o 
  -2   5  14        0.64       -1.04      9.77 o 
  -1   5  14        0.71       12.23      9.99 o 
   0   5  14        1.05       -9.95      9.95 o 
  -9   6  14        0.14       16.91      9.55 o 
  -8   6  14        9.74       15.93      9.35 o 
  -7   6  14        0.14        4.70     10.84 o 
  -6   6  14       13.00       35.39     12.43 o 
  -5   6  14        0.85        9.66     10.54 o 
  -4   6  14        2.63       14.42     12.72 o 
  -3   6  14        4.38       21.55     13.14 o 
  -2   6  14        0.31        6.80     10.11 o 
  -1   6  14        0.06       -1.17     12.42 o 
  -6   7  14        5.51       -7.74     25.11 o 
  -5   7  14        0.23      -11.54     25.25 o 
 -11   1  15        3.35        8.81      8.79 o 
 -10   1  15        4.69       17.95      7.67 o 
  -9   1  15        6.53       16.01      6.53 o 
  -8   1  15        7.90        7.08      5.43 o 
  -7   1  15        0.32        1.72      4.93 o 
  -6   1  15        0.27        6.17      6.12 o 
  -5   1  15       12.72       10.02      7.24 o 
  -4   1  15        1.19        1.33      4.50 o 
  -3   1  15        1.24        6.94      8.10 o 
  -2   1  15        0.55        1.35      8.19 o 
  -1   1  15        2.98       16.36      8.33 o 
 -10   2  15        1.00        8.68      5.76 o 
  -9   2  15        0.08       10.58      6.39 o 
  -8   2  15        0.02        5.17      5.17 o 
  -7   2  15        0.01        5.71      6.39 o 
  -6   2  15        4.70       14.62      6.74 o 
  -5   2  15        0.08        3.30      4.83 o 
  -4   2  15        3.79        9.37      7.08 o 
  -3   2  15        1.68        3.01      5.90 o 
  -2   2  15        6.57        9.27      7.33 o 
  -1   2  15        0.15       17.65     21.99 o 
  -9   3  15        0.48        5.01      5.60 o 
  -8   3  15        4.76       11.52      6.14 o 
  -7   3  15       11.90       16.41      9.14 o 
  -6   3  15       35.37       44.44     12.97 o 
  -5   3  15       17.60       23.35      8.65 o 
  -4   3  15        1.85       15.81     11.70 o 
  -3   3  15        0.89       22.47     16.14 o 
  -2   3  15        1.04        7.82     14.32 o 
  -8   4  15        2.44       14.62      9.76 o 
  -7   4  15        0.86       12.50     13.12 o 
  -6   4  15        4.69        6.60     10.31 o 
  -5   4  15       10.16       32.57     13.76 o 
  -4   4  15        0.00       16.22     12.58 o 
  -3   4  15        0.65       11.13     21.04 o 
                                                 
